# Supplementary material for: Antibiotics ameliorate lupus-like symptoms in mice
Source: Sci Rep. 2017 Oct 20;7:13675. doi: 10.1038/s41598-017-14223-0 (PMC5651817; doi:10.1038/s41598-017-14223-0)
Supplement: Supplementary file 2 — Table S1 [file 41598_2017_14223_MOESM2_ESM.xlsx]

## Sheet: MicroBiome_ave_normalized_forpl
Table S1. Level 3 KEGG analysis by using PICRUSt and DESeq2.
	replControl_8	replControl_9	replControl_10	replControl_11	replControl_12	replControl_13	replControl_14	replControl_15	repl9w.Van_8	repl9w.Van_9	repl9w.Van_10	repl9w.Van_11	repl9w.Van_12	repl9w.Van_13	repl9w.Van_14	repl9w.Van_15
Inositol phosphate metabolism	1.4029	1.3645	1.4172	0.4465	0.4134	-0.2264	-0.0022	0.4005	0.3667	0.804	-0.9291	-1.1403	-0.7549	-1.7428	-1.3415	-0.4782	Metabolism; Carbohydrate Metabolism; Inositol phosphate metabolism
Protein export	0.3121	0.4962	0.2652	0.6346	0.6575	0.8665	0.9144	0.3106	0.7534	1.6796	-0.4184	-1.1108	-1.4188	-1.1928	-1.54	-1.2093	Genetic Information Processing; Folding, Sorting and Degradation; Protein export
Amino acid related enzymes	0.7206	0.6658	0.7217	0.5187	0.4468	0.441	0.6379	0.3535	0.7467	1.6192	-0.2974	-1.0422	-1.573	-0.9023	-1.5871	-1.4699	Metabolism; Amino Acid Metabolism; Amino acid related enzymes
Peptidases	0.7843	0.7059	0.9306	0.3768	0.4386	0.2682	0.6296	0.2665	0.7734	1.5914	-0.2548	-0.97	-1.4914	-0.8959	-1.6537	-1.4996	Metabolism; Enzyme Families; Peptidases
Phosphonate and phosphinate metabolism	1.0529	1.2201	1.2007	0.4094	0.427	0.1277	1.0175	0.6145	0.3545	0.5502	-0.5262	-1.4988	-1.3953	-1.071	-1.4044	-1.0789	Metabolism; Metabolism of Other Amino Acids; Phosphonate and phosphinate metabolism
Drug metabolism - other enzymes	1.0026	0.9726	1.1423	0.584	0.5915	0.3887	0.5497	0.4151	0.8105	0.7267	-0.5816	-1.0252	-1.4294	-1.2247	-1.6002	-1.3227	Metabolism; Xenobiotics Biodegradation and Metabolism; Drug metabolism - other enzymes
Galactose metabolism	0.8661	0.8803	1.1884	0.4478	0.6348	0.2592	0.6362	0.6809	0.8324	0.5844	-0.6291	-0.4553	-1.5402	-1.2578	-1.7043	-1.4237	Metabolism; Carbohydrate Metabolism; Galactose metabolism
Lysine biosynthesis	0.7748	0.5674	0.8504	0.5096	0.4619	0.4626	1.212	0.4482	0.8673	0.9074	-0.5035	-1.156	-1.7312	-0.7475	-1.4204	-1.5029	Metabolism; Amino Acid Metabolism; Lysine biosynthesis
Methane metabolism	1.0242	0.9758	1.0608	0.5197	0.4659	0.4534	0.9896	0.4289	0.7631	0.3641	-0.6143	-1.0573	-1.635	-0.7019	-1.3962	-1.6408	Metabolism; Energy Metabolism; Methane metabolism
Carotenoid biosynthesis	0.3945	0.4277	0.1402	0.6762	0.3964	0.7059	1.6004	1.3179	-0.2513	0.8455	-1.7056	-0.116	-1.7773	-1.0044	-0.8529	-0.7973	Metabolism; Metabolism of Terpenoids and Polyketides; Carotenoid biosynthesis
Various types of N-glycan biosynthesis	1.1984	0.5988	1.0085	0.6839	0.68	0.6451	0.5435	0.8739	1.0486	-0.4166	-1.198	-1.3563	-1.2296	-1.4063	-1.2518	-0.4221	Metabolism; Glycan Biosynthesis and Metabolism; Various types of N-glycan biosynthesis
Type I diabetes mellitus	0.1321	0.7598	0.1708	1.1085	1.1943	1.3906	0.8519	0.3733	1.0461	-0.2993	-1.0432	-0.7719	-1.2105	-1.2456	-1.3265	-1.1303	Human Diseases; Metabolic Diseases; Type I diabetes mellitus
One carbon pool by folate	0.486	0.8905	0.4587	0.9636	0.9561	1.0544	0.631	0.4219	0.9041	0.3787	-0.6793	-0.8573	-1.5684	-1.0075	-1.5099	-1.5225	Metabolism; Metabolism of Cofactors and Vitamins; One carbon pool by folate
Protein processing in endoplasmic reticulum	0.4216	0.7091	0.3787	0.9667	0.9386	1.0779	0.9535	0.8566	0.7673	-0.0916	-0.9865	-0.4455	-1.6344	-1.2281	-1.3967	-1.2872	Genetic Information Processing; Folding, Sorting and Degradation; Protein processing in endoplasmic reticulum
Butirosin and neomycin biosynthesis	0.7298	0.835	0.7253	0.7883	0.7803	0.7697	0.8845	0.8224	0.7392	-0.0043	-0.7455	-0.4852	-1.6039	-1.2563	-1.6233	-1.3561	Metabolism; Biosynthesis of Other Secondary Metabolites; Butirosin and neomycin biosynthesis
Alanine, aspartate and glutamate metabolism	0.568	0.8829	0.5978	0.8625	0.8768	0.9371	0.8662	0.616	0.95	0.007	-0.962	-0.6941	-1.5109	-1.0726	-1.4741	-1.4506	Metabolism; Amino Acid Metabolism; Alanine, aspartate and glutamate metabolism
Biosynthesis of vancomycin group antibiotics	0.6338	0.864	0.6302	0.9405	0.9391	0.9503	0.7322	0.6945	0.8394	-0.145	-0.8877	-0.5724	-1.4439	-1.2819	-1.5255	-1.3675	Metabolism; Metabolism of Terpenoids and Polyketides; Biosynthesis of vancomycin group antibiotics
Carbohydrate metabolism	1.3358	1.0148	1.3386	0.3985	0.3486	-0.0334	0.8561	1.1677	0.5411	-0.9104	-1.3501	-0.2652	-1.3255	-1.0473	-0.9765	-1.0928	Unclassified; Metabolism; Carbohydrate metabolism
Flavone and flavonol biosynthesis	1.2322	1.1371	1.2718	0.6167	0.6502	0.0483	0.4459	0.8067	0.7311	-0.7714	-1.0047	-0.1178	-1.3407	-1.5532	-1.4203	-0.732	Metabolism; Biosynthesis of Other Secondary Metabolites; Flavone and flavonol biosynthesis
Flavonoid biosynthesis	0.9293	0.845	0.8739	0.6782	0.634	0.5716	0.8981	0.8812	0.6022	-0.2937	-1.6872	-0.2025	-2.0118	-1.0377	-0.9231	-0.7576	Metabolism; Biosynthesis of Other Secondary Metabolites; Flavonoid biosynthesis
N-Glycan biosynthesis	0.7413	0.8702	0.7332	0.8915	0.8882	0.8563	0.6781	0.7479	0.7912	-0.994	-1.7168	-0.1605	-1.7106	-0.902	-0.7486	-0.9654	Metabolism; Glycan Biosynthesis and Metabolism; N-Glycan biosynthesis
Atrazine degradation	0.985	0.9521	0.9636	0.8455	0.7775	0.5751	0.5592	0.8751	0.6501	-0.6625	-1.4478	0.0151	-1.2629	-1.4054	-1.2832	-1.1366	Metabolism; Xenobiotics Biodegradation and Metabolism; Atrazine degradation
D-Arginine and D-ornithine metabolism	1.0688	1.001	1.0894	0.6746	0.7336	0.4683	0.5853	0.8065	0.817	-0.4237	-0.9526	-0.442	-1.2534	-1.5381	-1.5468	-1.0881	Metabolism; Metabolism of Other Amino Acids; D-Arginine and D-ornithine metabolism
Sphingolipid metabolism	0.807	0.91	0.851	0.8166	0.8577	0.7354	0.6507	0.7767	0.7891	-0.4374	-0.9418	-0.1572	-1.5333	-1.3425	-1.5881	-1.194	Metabolism; Lipid Metabolism; Sphingolipid metabolism
Cyanoamino acid metabolism	0.8887	1.1153	0.9956	0.7708	0.8427	0.6655	0.4402	0.637	0.8177	-0.4814	-0.8801	-0.3441	-1.613	-0.8805	-1.3577	-1.6169	Metabolism; Metabolism of Other Amino Acids; Cyanoamino acid metabolism
Glycosphingolipid biosynthesis - globo series	0.7183	0.9119	0.7527	0.8879	0.9369	0.8838	0.726	0.7292	0.8424	-0.7964	-1.1301	-0.2252	-1.3821	-1.3216	-1.4104	-1.1234	Metabolism; Glycan Biosynthesis and Metabolism; Glycosphingolipid biosynthesis - globo series
Streptomycin biosynthesis	0.6954	0.8733	0.7246	0.8897	0.9071	0.8678	0.8658	0.8	0.8226	-0.7579	-1.0305	-0.4157	-1.4796	-1.0314	-1.3295	-1.4018	Metabolism; Biosynthesis of Other Secondary Metabolites; Streptomycin biosynthesis
Carbon fixation in photosynthetic organisms	0.9389	0.789	1.0196	0.6129	0.5564	0.5175	1.2183	0.88	0.8255	-0.4652	-1.1365	-0.6764	-1.4078	-0.9556	-1.2799	-1.4368	Metabolism; Energy Metabolism; Carbon fixation in photosynthetic organisms
Transcription machinery	1.0415	0.9812	0.8466	0.8228	0.6004	0.5711	0.6407	1.0619	0.563	-0.9739	-1.01	-0.1678	-1.6776	-0.5664	-1.0938	-1.6397	Genetic Information Processing; Transcription; Transcription machinery
Glutamatergic synapse	0.8889	0.8249	0.8188	0.7946	0.7467	0.7479	0.8391	0.9126	0.7963	-1.355	-1.0493	-0.2662	-1.4157	-0.6933	-1.0804	-1.5097	Organismal Systems; Nervous System; Glutamatergic synapse
Phenylpropanoid biosynthesis	0.8996	1.0332	0.9279	0.8146	0.8432	0.7285	0.5689	0.7552	0.8073	-1.0934	-1.1497	-0.2281	-1.508	-0.9014	-1.1166	-1.3815	Metabolism; Biosynthesis of Other Secondary Metabolites; Phenylpropanoid biosynthesis
Steroid hormone biosynthesis	0.8839	0.8154	0.7576	0.8736	0.6871	0.4181	0.2356	1.1675	0.3817	-0.6856	-1.0406	0.9035	-1.4054	-1.632	-1.5059	-0.8544	Metabolism; Lipid Metabolism; Steroid hormone biosynthesis
Circadian rhythm - plant	0.7496	0.7682	0.6286	0.8904	0.8006	0.678	0.4056	0.8975	0.494	-0.6147	-1.2547	0.5768	-1.422	-1.804	-1.6633	-0.1306	Organismal Systems; Environmental Adaptation; Circadian rhythm - plant
Steroid biosynthesis	0.7546	0.7778	0.5977	0.9301	0.8183	0.6656	0.3264	0.9391	0.4375	-0.0292	-1.2888	0.5402	-1.4598	-1.8081	-1.6173	-0.5841	Metabolism; Lipid Metabolism; Steroid biosynthesis
Caffeine metabolism	0.6304	0.6409	0.5586	0.71	0.6592	0.5899	0.4357	0.7139	0.4857	-0.1389	-0.6069	0.5319	-0.5985	-0.7154	-3.0721	-0.8244	Metabolism; Biosynthesis of Other Secondary Metabolites; Caffeine metabolism
Fatty acid elongation in mitochondria	0.639	0.6494	0.5683	0.7173	0.6674	0.5991	0.4473	0.7214	0.4966	-0.1681	-0.5787	0.5421	-0.5714	-0.9184	-3.0172	-0.794	Metabolism; Lipid Metabolism; Fatty acid elongation in mitochondria
Meiosis - yeast	0.7646	0.7592	0.5977	0.9191	0.7899	0.656	0.3234	0.9399	0.4363	0.3606	-1.0519	0.471	-1.3207	-1.5899	-1.4676	-1.5875	Cellular Processes; Cell Growth and Death; Meiosis - yeast
Protein digestion and absorption	0.6631	0.7806	0.6666	0.8264	0.8375	0.8579	0.7598	0.742	0.7903	-0.6828	-1.1884	0.3855	-1.2825	-1.5464	-1.5922	-1.0175	Organismal Systems; Digestive System; Protein digestion and absorption
Systemic lupus erythematosus	0.7746	0.7908	0.6644	0.8967	0.8189	0.7126	0.4757	0.903	0.5526	-0.4837	-1.0444	0.6236	-1.0421	-1.654	-1.53	-1.4587	Human Diseases; Immune System Diseases; Systemic lupus erythematosus
Lipopolysaccharide biosynthesis proteins	-0.1453	0.3985	-0.1846	0.5515	0.5512	0.5422	-0.0238	0.081	0.1622	-3.4142	-0.9234	0.3965	0.6656	0.1454	0.638	0.5592	Metabolism; Glycan Biosynthesis and Metabolism; Lipopolysaccharide biosynthesis proteins
Cell motility and secretion	0.3217	0.4637	0.2114	0.704	0.5911	0.4518	0.1268	0.596	0.2506	-3.3976	-1.1467	0.4267	0.1745	-0.018	0.2835	-0.0394	Unclassified; Cellular Processes and Signaling; Cell motility and secretion
Lipopolysaccharide biosynthesis	0.0071	0.5344	-0.0603	0.7408	0.7327	0.7581	0.2261	0.3029	0.3829	-3.3602	-1.0896	0.2205	0.2873	-0.1749	0.2548	0.2375	Metabolism; Glycan Biosynthesis and Metabolism; Lipopolysaccharide biosynthesis
Glyoxylate and dicarboxylate metabolism	0.3114	0.2785	0.2696	0.0602	0.0149	-0.1284	0.0346	0.2122	0.0086	-3.5342	-0.516	0.5898	0.58	0.7139	0.802	0.303	Metabolism; Carbohydrate Metabolism; Glyoxylate and dicarboxylate metabolism
Phenylalanine metabolism	0.2172	0.3613	0.0078	0.2342	0.1079	0.1157	0.0565	0.4047	-0.0133	-3.5073	-0.7317	0.6069	0.4312	0.6805	0.8246	0.2036	Metabolism; Amino Acid Metabolism; Phenylalanine metabolism
Novobiocin biosynthesis	0.0166	0.4536	-0.0936	0.4479	0.4003	0.5376	0.058	0.1845	0.323	-3.5037	-0.6674	0.5169	0.1597	0.7358	0.6311	-0.2004	Metabolism; Biosynthesis of Other Secondary Metabolites; Novobiocin biosynthesis
Ascorbate and aldarate metabolism	0.4068	0.4716	0.4422	0.2745	0.2687	0.1508	0.2513	0.3329	0.188	-3.6869	-0.2361	0.3606	0.1371	0.3812	0.3026	-0.0451	Metabolism; Carbohydrate Metabolism; Ascorbate and aldarate metabolism
Isoquinoline alkaloid biosynthesis	0.2826	0.3907	0.2475	0.4328	0.3991	0.3739	0.1042	0.3589	0.3467	-3.6752	-0.3084	0.3816	0.1039	0.3294	0.298	-0.0658	Metabolism; Biosynthesis of Other Secondary Metabolites; Isoquinoline alkaloid biosynthesis
Amino acid metabolism	0.4847	1.3167	0.6813	1.2742	1.1637	1.0052	-0.8061	0.148	1.0316	-1.1375	-0.5213	-0.3173	-1.1454	-0.4829	-1.3684	-1.3264	Unclassified; Metabolism; Amino acid metabolism
Lysosome	0.7441	0.8751	0.7548	0.8485	0.8726	0.8235	0.6805	0.7611	0.7886	-1.5312	-1.4322	0.1413	-1.1588	-1.2909	-1.1627	-0.7143	Cellular Processes; Transport and Catabolism; Lysosome
Glycosaminoglycan degradation	0.6439	0.8417	0.6451	0.8851	0.9071	0.8875	0.6765	0.7647	0.7954	-1.7368	-1.4226	0.2048	-1.0586	-1.2174	-1.0772	-0.7393	Metabolism; Glycan Biosynthesis and Metabolism; Glycosaminoglycan degradation
Glycosphingolipid biosynthesis - ganglio series	0.5829	0.8245	0.5923	0.8909	0.9223	0.9291	0.7053	0.7222	0.8174	-1.9567	-1.4027	0.1352	-0.9571	-1.117	-0.9695	-0.7189	Metabolism; Glycan Biosynthesis and Metabolism; Glycosphingolipid biosynthesis - ganglio series
Glycine, serine and threonine metabolism	0.6813	1.1003	0.6494	1.0209	0.9572	0.9346	0.674	0.5763	0.8986	-1.4296	-1.4644	-0.7227	-0.9318	-0.9356	-0.9456	-1.0628	Metabolism; Amino Acid Metabolism; Glycine, serine and threonine metabolism
PPAR signaling pathway	0.7627	0.8853	0.6488	0.8509	0.7135	0.8735	1.0846	0.9555	0.6424	-1.4216	-1.6219	-0.56	-1.1653	-0.9245	-0.7009	-1.0229	Organismal Systems; Endocrine System; PPAR signaling pathway
Histidine metabolism	0.4261	0.925	0.2443	0.9842	0.9051	1.1823	0.7892	0.7094	0.7907	-1.8302	-0.9702	-0.1413	-1.3344	-0.3928	-0.9154	-1.3719	Metabolism; Amino Acid Metabolism; Histidine metabolism
Polyketide sugar unit biosynthesis	0.6859	0.8167	0.7049	0.8629	0.8841	0.8655	0.8018	0.7641	0.8186	-1.8949	-1.0784	-0.1737	-1.2591	-0.6227	-0.9003	-1.2753	Metabolism; Metabolism of Terpenoids and Polyketides; Polyketide sugar unit biosynthesis
Oxidative phosphorylation	0.3742	0.9053	0.3401	1.0956	1.1235	1.1827	0.493	0.5219	0.892	-2.0087	-1.323	-0.2751	-0.9507	-0.5979	-0.7148	-1.0581	Metabolism; Energy Metabolism; Oxidative phosphorylation
Pantothenate and CoA biosynthesis	0.536	0.9982	0.4474	1.0702	0.9416	1.0102	0.5639	0.4699	0.8765	-1.9098	-1.1729	-0.4941	-1.2503	-0.1116	-0.5615	-1.4137	Metabolism; Metabolism of Cofactors and Vitamins; Pantothenate and CoA biosynthesis
Pentose and glucuronate interconversions	1.0304	0.9783	1.1195	0.5279	0.5141	0.2708	0.7779	0.9242	0.6154	-2.251	-1.0614	-0.0705	-1.0602	-0.493	-0.7567	-1.0658	Metabolism; Carbohydrate Metabolism; Pentose and glucuronate interconversions
Arginine and proline metabolism	0.8624	0.9757	0.7934	0.7945	0.7274	0.672	0.7057	0.7438	0.7033	-2.2527	-1.1827	-0.3592	-1.0818	-0.3834	-0.6128	-1.1055	Metabolism; Amino Acid Metabolism; Arginine and proline metabolism
Valine, leucine and isoleucine biosynthesis	0.7729	1.0348	0.633	0.7667	0.6262	0.6173	0.6962	0.6365	0.5352	-2.6742	-1.1368	-0.2662	-0.8267	-0.0472	-0.325	-1.043	Metabolism; Amino Acid Metabolism; Valine, leucine and isoleucine biosynthesis
Non-homologous end-joining	0.5772	0.5894	0.4555	0.7247	0.596	0.6692	1.023	1.0168	0.2456	-1.1979	-1.9455	0.5368	-2.1588	-0.5045	-0.4213	-0.2063	Genetic Information Processing; Replication and Repair; Non-homologous end-joining
Amoebiasis	1.0591	0.939	0.9522	0.6631	0.5918	0.3092	0.3739	0.7401	0.5129	-1.1695	-2.4858	-0.422	-1.4119	-0.0518	0.1194	-0.7196	Human Diseases; Infectious Diseases; Amoebiasis
Germination	0.8493	0.6675	0.8259	0.4318	0.3138	0.3554	0.762	0.7366	0.5567	-1.8513	-2.4395	-0.7991	-1.0661	0.1477	0.287	0.2222	Unclassified; Cellular Processes and Signaling; Germination
Adipocytokine signaling pathway	0.4576	0.6368	0.3951	0.6961	0.6823	0.7722	0.7123	0.6239	0.6119	-3.0742	-1.2332	-0.0192	-0.423	-0.3691	-0.1486	-0.3207	Organismal Systems; Endocrine System; Adipocytokine signaling pathway
MAPK signaling pathway - yeast	0.5202	0.7466	0.5065	0.8043	0.808	0.8344	0.5481	0.5393	0.7067	-2.9697	-0.8111	-0.0595	-0.6998	-0.2768	-0.4176	-0.7797	Environmental Information Processing; Signal Transduction; MAPK signaling pathway - yeast
Cellular antigens	0.3931	0.5235	0.4272	0.6463	0.7042	0.6757	0.4878	0.4404	0.6385	-3.3754	-0.6483	0.1617	-0.2833	-0.144	-0.2034	-0.4441	Environmental Information Processing; Signaling Molecules and Interaction; Cellular antigens
Phenylalanine, tyrosine and tryptophan biosynthesis	0.5291	0.6784	0.4713	0.6254	0.6184	0.6409	0.6122	0.5598	0.5582	-3.2559	-0.9022	-0.0626	-0.4702	-0.0615	-0.0927	-0.4485	Metabolism; Amino Acid Metabolism; Phenylalanine, tyrosine and tryptophan biosynthesis
Energy metabolism	0.2069	0.6312	0.1299	0.6749	0.646	0.7801	0.4167	0.2705	0.4928	-3.3409	-0.9095	0.2229	-0.2453	0.3696	0.1985	-0.5442	Unclassified; Metabolism; Energy metabolism
Pathways in cancer	0.4144	0.3842	0.3034	0.4284	0.4028	0.4148	0.4288	0.4862	0.3989	-3.5955	-0.5537	0.3318	-0.0682	0.2357	0.2025	-0.2145	Human Diseases; Cancers; Pathways in cancer
Cell division	0.2176	0.5094	0.2241	0.57	0.6106	0.6509	0.411	0.2964	0.5117	-3.5621	-0.4103	0.1615	-0.1196	0.1524	0.0578	-0.2815	Unclassified; Cellular Processes and Signaling; Cell division
Epithelial cell signaling in Helicobacter pylori infection	0.4975	0.5936	0.4681	0.5307	0.5224	0.5317	0.4962	0.4715	0.4774	-3.4724	-0.4923	0.0827	-0.3323	0.1141	-0.0241	-0.4649	Human Diseases; Infectious Diseases; Epithelial cell signaling in Helicobacter pylori infection
Prostate cancer	0.4074	0.5066	0.3638	0.4992	0.4748	0.527	0.4676	0.5255	0.4369	-3.5253	-0.4417	0.3176	-0.2826	0.1422	0.0086	-0.4277	Human Diseases; Cancers; Prostate cancer
Proteasome	0.4117	0.5124	0.3608	0.4961	0.4857	0.5307	0.4741	0.4949	0.4618	-3.5318	-0.4297	0.2399	-0.2694	0.159	0.0242	-0.4203	Genetic Information Processing; Folding, Sorting and Degradation; Proteasome
NOD-like receptor signaling pathway	0.4054	0.515	0.3559	0.4977	0.4852	0.5294	0.4721	0.4849	0.4421	-3.5392	-0.4204	0.2454	-0.2609	0.1655	0.0314	-0.4094	Organismal Systems; Immune System; NOD-like receptor signaling pathway
Antigen processing and presentation	0.4056	0.5152	0.3561	0.4979	0.4854	0.5296	0.4723	0.4851	0.4423	-3.5388	-0.4208	0.2453	-0.2613	0.1652	0.0311	-0.4101	Organismal Systems; Immune System; Antigen processing and presentation
Progesterone-mediated oocyte maturation	0.4056	0.5152	0.3561	0.4979	0.4854	0.5296	0.4723	0.4851	0.4423	-3.5388	-0.4208	0.2453	-0.2613	0.1652	0.0311	-0.4101	Organismal Systems; Endocrine System; Progesterone-mediated oocyte maturation
Amyotrophic lateral sclerosis (ALS)	0.5233	0.6911	0.5732	0.546	0.5983	0.4861	0.265	0.2608	0.5122	-3.434	-0.8782	-0.0783	0.0573	-0.2209	0.0619	0.0362	Human Diseases; Neurodegenerative Diseases; Amyotrophic lateral sclerosis (ALS)
C5-Branched dibasic acid metabolism	0.6247	0.8128	0.5132	0.46	0.3569	0.31	0.3883	0.4022	0.3307	-3.3926	-0.9388	0.0999	-0.2102	0.3588	0.2941	-0.41	Metabolism; Carbohydrate Metabolism; C5-Branched dibasic acid metabolism
Carbon fixation pathways in prokaryotes	-0.2238	0.5509	-0.4626	1.1123	1.0431	1.4341	0.8074	0.3331	0.7814	-2.295	-1.1144	0.1511	-0.8225	0.1642	-0.2954	-1.1639	Metabolism; Energy Metabolism; Carbon fixation pathways in prokaryotes
Vitamin B6 metabolism	-0.1035	0.821	-0.0933	0.9741	0.9196	1.296	1.2094	0.3524	0.7034	-1.9771	-1.9282	-0.5342	-0.4512	-0.5496	-0.0655	-0.5732	Metabolism; Metabolism of Cofactors and Vitamins; Vitamin B6 metabolism
Peroxisome	0.4884	0.8588	0.4917	0.8907	0.9336	0.9633	0.5851	0.5418	0.8272	-2.4669	-1.5343	-0.3288	-0.5557	-0.7469	-0.4217	-0.5263	Cellular Processes; Transport and Catabolism; Peroxisome
Proximal tubule bicarbonate reclamation	0.5303	0.6583	0.4777	0.8673	0.8353	0.8472	0.8116	0.7637	0.6967	-2.6182	-1.3385	-0.1232	-0.5748	-0.7912	-0.5392	-0.5033	Organismal Systems; Excretory System; Proximal tubule bicarbonate reclamation
Folate biosynthesis	0.1931	0.8597	0.1498	1.1389	1.1655	1.1692	0.4485	0.4609	0.8692	-2.2921	-1.4927	-0.3412	-0.5484	-0.7826	-0.5045	-0.4934	Metabolism; Metabolism of Cofactors and Vitamins; Folate biosynthesis
Biotin metabolism	0.0742	0.7878	0.0249	0.9363	1.0141	1.0904	0.4513	0.412	0.668	-2.896	-1.2675	-0.0036	-0.3206	-0.327	-0.1656	-0.4788	Metabolism; Metabolism of Cofactors and Vitamins; Biotin metabolism
Citrate cycle (TCA cycle)	0.0464	0.6144	-0.1417	1.0744	1.0533	1.2609	0.9526	0.5824	0.7114	-2.3569	-1.4501	-0.1124	-0.6579	-0.4815	-0.3758	-0.7196	Metabolism; Carbohydrate Metabolism; Citrate cycle (TCA cycle)
Nitrotoluene degradation	0.1259	-0.3107	-0.191	-0.3811	-0.6767	-0.5794	-0.4732	-0.0476	-0.3796	-2.7993	0.6081	0.8741	0.9612	1.2118	1.2066	0.8509	Metabolism; Xenobiotics Biodegradation and Metabolism; Nitrotoluene degradation
Pertussis	-0.5706	-0.3246	-0.5661	-0.2336	-0.2056	-0.1696	-0.3841	-0.4177	-0.2945	-2.7617	0.6021	0.8969	1.1614	1.0127	1.1662	1.0889	Human Diseases; Infectious Diseases; Pertussis
Electron transfer carriers	-0.3019	-0.3952	-0.25	-0.73	-0.7134	-0.5114	-0.2863	-0.424	-0.6593	-2.3087	0.804	0.995	1.2123	1.1805	1.2584	1.13	Unclassified; Cellular Processes and Signaling; Electron transfer carriers
alpha-Linolenic acid metabolism	-0.4209	-0.6601	-0.4944	-0.5793	-0.7919	-0.6308	-0.5265	-0.5032	-0.9184	-1.6326	0.8458	1.0733	1.3603	1.2236	1.3648	1.2904	Metabolism; Lipid Metabolism; alpha-Linolenic acid metabolism
Arachidonic acid metabolism	-0.4864	-0.6939	-0.6798	-0.4151	-0.6294	-0.6625	-1.0467	-0.0184	-0.6522	-1.7151	0.8557	1.2145	1.1799	1.3653	1.341	1.043	Metabolism; Lipid Metabolism; Arachidonic acid metabolism
Biosynthesis of siderophore group nonribosomal peptides	-0.218	-0.3385	-0.2964	-0.6072	-0.6791	-0.9843	-0.8585	-0.3815	-0.8422	-1.7309	0.6859	1.0436	1.3696	1.1784	1.3749	1.2841	Metabolism; Metabolism of Terpenoids and Polyketides; Biosynthesis of siderophore group nonribosomal peptides
Caprolactam degradation	-0.2327	-0.3935	-0.3757	-0.4314	-0.6164	-0.887	-0.998	-0.3176	-0.8706	-1.7729	0.6668	1.0145	1.3754	1.1757	1.3796	1.2836	Metabolism; Xenobiotics Biodegradation and Metabolism; Caprolactam degradation
Transcription related proteins	-0.3832	-1.0161	-0.4367	-0.541	-0.8048	-1.2758	-1.3488	-0.2445	-0.6506	-0.3351	0.754	0.9542	1.392	1.1079	1.3788	1.4499	Unclassified; Genetic Information Processing; Transcription related proteins
Fatty acid metabolism	-0.517	-0.7454	-0.623	-0.7956	-0.9412	-0.9126	-0.6177	-0.5547	-0.7988	-0.7363	0.5282	0.9223	1.5356	1.3037	1.5809	1.3717	Metabolism; Lipid Metabolism; Fatty acid metabolism
Vibrio cholerae pathogenic cycle	-0.5796	-0.7232	-0.4662	-0.8692	-0.9182	-1.0106	-0.7591	-0.7135	-0.6912	-0.5889	0.7517	0.9727	1.4568	1.4365	1.5034	1.1986	Human Diseases; Infectious Diseases; Vibrio cholerae pathogenic cycle
Secretion system	-0.4801	-0.7103	-0.5135	-0.8779	-0.9684	-1.1027	-0.8372	-0.7199	-0.8468	-0.0926	0.6671	0.8578	1.4776	1.2879	1.5358	1.323	Environmental Information Processing; Membrane Transport; Secretion system
Other transporters	-0.6383	-0.7949	-0.6713	-0.9913	-1.1194	-0.9813	-0.5455	-0.446	-0.9492	-0.0706	0.85	1.1422	1.3062	1.4337	1.4048	1.0709	Unclassified; Cellular Processes and Signaling; Other transporters
Sulfur relay system	-0.592	-0.9481	-0.6315	-0.8701	-1.0381	-1.1018	-0.797	-0.49	-0.872	0.2437	0.8713	0.9926	1.3319	1.3025	1.3908	1.2078	Genetic Information Processing; Folding, Sorting and Degradation; Sulfur relay system
Bacterial invasion of epithelial cells	-1.1036	-1.0633	-0.9279	-0.7162	-0.9995	-0.8037	-0.7116	-0.6293	-0.5138	0.4295	1.0573	1.1313	1.2302	1.1837	1.231	1.206	Human Diseases; Infectious Diseases; Bacterial invasion of epithelial cells
Bladder cancer	-1.0978	-1.0567	-0.7593	-0.581	-0.8438	-0.6244	-0.9488	-0.7033	-0.536	-0.1678	1.1011	1.1766	1.2776	1.2308	1.2791	1.2538	Human Diseases; Cancers; Bladder cancer
Synthesis and degradation of ketone bodies	0.3257	-1.1381	0.406	-1.0824	-1.2862	-1.7272	-0.6846	-0.2473	-0.2914	1.9935	1.2967	0.3262	0.6436	0.5455	0.2222	0.6978	Metabolism; Lipid Metabolism; Synthesis and degradation of ketone bodies
Lipid metabolism	0.3774	-0.8864	0.5386	-1.2366	-1.3413	-1.8272	0.1997	-0.2087	-0.7071	2.122	1.0261	0.0281	0.3721	0.6835	0.4249	0.4346	Unclassified; Metabolism; Lipid metabolism
Pentose phosphate pathway	0.3584	-0.6033	0.65	-1.2978	-1.4813	-1.8177	0.1533	0.0655	-0.7193	2.1505	1.0443	0.3324	0.1857	0.6678	0.1196	0.1919	Metabolism; Carbohydrate Metabolism; Pentose phosphate pathway
Base excision repair	-0.0052	-0.4566	0.0626	-0.395	-0.5044	-0.4939	0.2058	-0.0644	-0.1031	3.3916	0.9126	-0.5071	-0.3938	-0.5273	-1.0195	-0.1024	Genetic Information Processing; Replication and Repair; Base excision repair
DNA repair and recombination proteins	-0.0829	-0.4016	0.0348	-0.3483	-0.4035	-0.2837	0.4525	-0.2083	0.0621	3.4155	0.7393	-0.7424	-0.5144	-0.4576	-0.9313	-0.3302	Genetic Information Processing; Replication and Repair; DNA repair and recombination proteins
Peptidoglycan biosynthesis	-0.1037	-0.4397	-0.0845	-0.5832	-0.6363	-0.4421	0.3864	-0.2666	-0.1156	3.4204	0.9245	-0.5849	-0.4389	-0.1546	-0.6788	-0.2024	Metabolism; Glycan Biosynthesis and Metabolism; Peptidoglycan biosynthesis
RNA polymerase	-0.2309	-0.6691	-0.1518	-0.5575	-0.5873	-0.4845	0.0616	-0.35	-0.1661	3.3417	1.2385	-0.4311	-0.2308	-0.1721	-0.6763	0.0657	Genetic Information Processing; Transcription; RNA polymerase
Amino sugar and nucleotide sugar metabolism	-0.0847	-0.2339	0.1031	-0.5557	-0.4866	-0.6493	-0.4844	-0.2985	-0.2371	3.3962	1.1121	-0.0888	-0.2228	-0.3058	-0.7936	-0.1701	Metabolism; Carbohydrate Metabolism; Amino sugar and nucleotide sugar metabolism
Polycyclic aromatic hydrocarbon degradation	-0.4186	-0.4106	-0.4264	-0.3052	-0.3721	-0.1338	-0.2411	-0.2789	-0.2142	3.266	1.3246	-0.4003	-0.1005	-0.6394	-0.9696	0.3201	Metabolism; Xenobiotics Biodegradation and Metabolism; Polycyclic aromatic hydrocarbon degradation
Bisphenol degradation	-0.1565	-0.1494	-0.1064	-0.4971	-0.5936	-0.5177	-0.3954	-0.1059	-0.5048	3.2123	1.2889	-0.3189	0.0948	-0.7543	-0.9073	0.4111	Metabolism; Xenobiotics Biodegradation and Metabolism; Bisphenol degradation
Linoleic acid metabolism	-0.2987	-0.2371	-0.2692	-0.4676	-0.5005	-0.3429	-0.2241	-0.0922	-0.3529	3.1807	1.3815	-0.286	0.0091	-0.7734	-1.0854	0.3586	Metabolism; Lipid Metabolism; Linoleic acid metabolism
Sulfur metabolism	-0.5303	-0.6204	-0.8184	-0.5611	-0.8857	-1.1036	-1.4956	-0.2908	-1.0531	1.3948	0.8634	1.0458	1.1169	0.9292	0.9659	1.043	Metabolism; Energy Metabolism; Sulfur metabolism
Function unknown	-0.461	-0.6801	-0.3969	-0.9358	-0.9741	-1.2716	-0.9129	-0.7895	-0.9134	0.9049	0.6831	0.6442	1.5262	0.8908	1.2963	1.3896	Unclassified; Poorly Characterized; Function unknown
Glutathione metabolism	-0.7364	-0.9133	-0.6584	-0.8672	-0.8981	-0.9876	-0.9569	-0.7937	-0.7572	1.0101	0.8937	0.7477	1.3736	0.955	1.2239	1.3647	Metabolism; Metabolism of Other Amino Acids; Glutathione metabolism
Other ion-coupled transporters	-0.5343	-0.8695	-0.4237	-0.9879	-1.0666	-1.2055	-0.9718	-0.6607	-0.769	1.0663	0.8574	0.8637	1.359	0.9429	1.1402	1.2594	Unclassified; Cellular Processes and Signaling; Other ion-coupled transporters
Drug metabolism - cytochrome P450	-0.5818	-0.8181	-0.7155	-0.941	-1.1725	-1.1765	-0.3747	-0.4219	-1.1949	0.9505	0.8818	0.7814	1.3121	0.963	1.2108	1.2974	Metabolism; Xenobiotics Biodegradation and Metabolism; Drug metabolism - cytochrome P450
Metabolism of xenobiotics by cytochrome P450	-0.5765	-0.8277	-0.6739	-1.0307	-1.2261	-1.1631	-0.3027	-0.472	-1.1172	0.9615	0.8987	0.7788	1.2963	0.9736	1.2028	1.2782	Metabolism; Xenobiotics Biodegradation and Metabolism; Metabolism of xenobiotics by cytochrome P450
Biosynthesis of unsaturated fatty acids	-0.5908	-0.8256	-0.7096	-0.7501	-0.998	-1.1222	-0.854	-0.4562	-1.1236	0.6104	0.8034	0.8766	1.4135	1.0898	1.3305	1.306	Metabolism; Lipid Metabolism; Biosynthesis of unsaturated fatty acids
Metabolism of cofactors and vitamins	-0.7734	-1.145	-0.7524	-0.8029	-0.9773	-1.0275	-0.7502	-0.4474	-0.8238	0.677	0.9035	0.8745	1.3153	1.1238	1.2868	1.319	Unclassified; Metabolism; Metabolism of cofactors and vitamins
Chlorocyclohexane and chlorobenzene degradation	-0.1653	-0.3071	-0.1631	-0.6258	-0.8531	-1.2914	-1.4571	-0.4688	-1.0355	2.1967	1.1667	0.2608	0.9672	0.221	0.4596	1.095	Metabolism; Xenobiotics Biodegradation and Metabolism; Chlorocyclohexane and chlorobenzene degradation
Selenocompound metabolism	-0.143	-0.5734	-0.1581	-0.9287	-1.1337	-1.3149	-1.0372	-0.6454	-0.7407	2.1191	1.3639	0.5998	0.5462	1.132	0.4595	0.4547	Metabolism; Metabolism of Other Amino Acids; Selenocompound metabolism
Others	-0.1486	-0.5973	-0.0269	-0.9373	-0.9945	-1.2946	-0.7919	-0.5007	-0.6925	2.6432	1.25	0.2149	0.6878	0.236	0.2092	0.7432	Unclassified; Metabolism; Others
Benzoate degradation	-0.3361	-0.8599	-0.2623	-1.0856	-1.1707	-1.1197	-0.396	-0.6058	-0.6749	2.3828	1.3604	0.2175	0.7743	0.5785	0.4124	0.7851	Metabolism; Xenobiotics Biodegradation and Metabolism; Benzoate degradation
RNA transport	-0.171	-0.756	-0.0331	-1.024	-1.0775	-1.3127	-0.5125	-0.7689	-0.6561	2.4266	1.337	0.1678	0.572	0.7747	0.4304	0.6033	Genetic Information Processing; Translation; RNA transport
Retinol metabolism	-0.4347	-0.7953	-0.5499	-1.0574	-1.2938	-1.2692	-0.0157	-0.2719	-1.1822	1.7399	1.0244	0.3704	1.1084	0.5401	0.8313	1.2555	Metabolism; Metabolism of Cofactors and Vitamins; Retinol metabolism
Dioxin degradation	-0.2939	-1.0523	-0.1079	-1.2924	-1.323	-1.369	-0.0158	-0.5116	-0.681	1.9048	1.2545	0.3919	0.8232	0.7724	0.6517	0.8483	Metabolism; Xenobiotics Biodegradation and Metabolism; Dioxin degradation
Xylene degradation	-0.2544	-0.9718	-0.0994	-1.352	-1.4211	-1.449	0.0333	-0.4738	-0.7426	1.6249	1.1978	0.4766	0.8391	0.9427	0.8009	0.8488	Metabolism; Xenobiotics Biodegradation and Metabolism; Xylene degradation
Transcription factors	0.0294	-0.6177	0.123	-1.2585	-1.3797	-1.7313	-0.5999	-0.52	-0.8385	1.0911	1.0459	0.6215	1.0262	1.1312	1.0356	0.8417	Genetic Information Processing; Transcription; Transcription factors
Phosphotransferase system (PTS)	-0.4959	-1.3168	-0.2522	-1.1902	-1.0417	-1.232	-0.6834	-0.6157	-0.5034	1.3181	1.1939	0.8723	1.0538	1.057	0.9385	0.8975	Environmental Information Processing; Membrane Transport; Phosphotransferase system (PTS)
Replication, recombination and repair proteins	-0.5676	-1.0233	-0.5513	-0.9583	-1.1028	-1.1338	-0.7363	-0.6306	-0.7998	1.3979	1.067	0.6612	1.1642	1.0548	1.0839	1.0746	Unclassified; Genetic Information Processing; Replication, recombination and repair proteins
Signal transduction mechanisms	-0.3975	-0.9012	-0.3978	-1.0303	-1.1531	-1.3121	-0.7282	-0.6501	-0.8524	1.2113	1.0223	0.6643	1.2001	1.0949	1.1366	1.0932	Unclassified; Cellular Processes and Signaling; Signal transduction mechanisms
Carbohydrate digestion and absorption	-1.1076	-1.1824	-0.9334	-1.1141	-1.3018	-0.4003	0.52	0.1495	-1.1671	1.571	1.0342	0.7128	0.9379	0.5783	0.7049	0.9982	Organismal Systems; Digestive System; Carbohydrate digestion and absorption
Type II diabetes mellitus	-1.2231	-1.2199	-1.1174	-0.9184	-0.9474	-0.3519	1.4513	0.0397	-0.5787	2.2995	0.6319	0.4076	0.3737	0.4346	0.2598	0.4587	Human Diseases; Metabolic Diseases; Type II diabetes mellitus
Tetracycline biosynthesis	-0.7868	-0.973	-0.8582	-0.9797	-1.1816	-0.828	-0.3741	-0.4557	-0.9024	1.7688	1.2598	0.6934	0.9667	0.8782	0.7835	0.989	Metabolism; Metabolism of Terpenoids and Polyketides; Tetracycline biosynthesis
Butanoate metabolism	-0.51	-0.7401	-0.5376	-0.9512	-1.1059	-1.0629	-0.7813	-0.7679	-0.8621	1.8389	1.1497	0.4504	1.0962	0.8923	0.8774	1.0142	Metabolism; Carbohydrate Metabolism; Butanoate metabolism
Propanoate metabolism	-0.5371	-0.8818	-0.6006	-1.0073	-1.1134	-1.0692	-0.6463	-0.6378	-0.8142	1.8356	1.0492	0.4702	1.1179	0.7762	0.9153	1.1433	Metabolism; Carbohydrate Metabolism; Propanoate metabolism
Glycerophospholipid metabolism	-0.5826	-0.9678	-0.5904	-0.7505	-0.9989	-1.0548	-0.5688	-0.5834	-0.7315	2.4632	0.9899	0.3779	0.8584	0.6417	0.6023	0.8952	Metabolism; Lipid Metabolism; Glycerophospholipid metabolism
Tyrosine metabolism	-0.7679	-0.9175	-0.7538	-0.8668	-0.9456	-0.8207	-0.5805	-0.6837	-0.7681	2.179	1.2342	0.4089	0.9849	0.5943	0.6581	1.0452	Metabolism; Amino Acid Metabolism; Tyrosine metabolism
Phosphatidylinositol signaling system	-1.0073	-0.7589	-1.0305	-0.5952	-0.6599	-0.5218	-0.7315	-0.7408	-0.7881	2.3886	1.1762	0.4619	0.9329	0.4184	0.4337	1.0221	Environmental Information Processing; Signal Transduction; Phosphatidylinositol signaling system
Glycosyltransferases	-0.7775	-0.949	-0.6816	-0.7046	-0.7877	-0.8765	-0.7075	-0.651	-0.8087	2.2549	0.9278	0.3522	1.1633	0.3001	0.6894	1.2566	Metabolism; Glycan Biosynthesis and Metabolism; Glycosyltransferases
Limonene and pinene degradation	-0.7381	-0.6512	-0.7938	-0.6984	-0.7838	-0.7029	-0.8126	-0.8216	-0.8321	2.3287	1.1128	0.1808	1.1186	0.3193	0.6079	1.1665	Metabolism; Metabolism of Terpenoids and Polyketides; Limonene and pinene degradation
Nucleotide metabolism	-0.9024	-1.1261	-0.8008	-0.7659	-0.8056	-0.6254	-0.8276	-0.9296	-0.5753	1.8519	1.252	0.5713	1.0526	0.8302	0.7829	1.0179	Unclassified; Metabolism; Nucleotide metabolism
Apoptosis	-0.6864	-0.9506	-0.5737	-0.738	-1.2476	-0.4485	-0.7409	-0.8531	-0.6371	2.1169	1.4473	0.4325	1.0021	0.3752	0.3797	1.1222	Cellular Processes; Cell Growth and Death; Apoptosis
RIG-I-like receptor signaling pathway	-1.0556	-0.8748	-0.5416	-0.8964	-1.2405	-0.3168	-0.7113	-0.9474	-0.5683	1.8475	1.3623	0.6076	1.0473	0.5908	0.5907	1.1066	Organismal Systems; Immune System; RIG-I-like receptor signaling pathway
Fatty acid biosynthesis	-0.7079	-0.7926	-0.7581	-0.8124	-0.9761	-0.7401	-0.4226	-0.5415	-0.829	2.5611	1.3344	0.3265	0.7094	0.4905	0.339	0.8193	Metabolism; Lipid Metabolism; Fatty acid biosynthesis
Ethylbenzene degradation	-0.743	-0.8017	-0.7078	-0.7611	-0.8259	-0.5792	-0.367	-0.6815	-0.6286	2.6811	1.4276	0.0492	0.7667	0.1254	0.1141	0.9315	Metabolism; Xenobiotics Biodegradation and Metabolism; Ethylbenzene degradation
Naphthalene degradation	-0.5772	-0.7804	-0.5345	-0.8044	-0.9114	-0.8	-0.2428	-0.5099	-0.7622	2.7778	1.3694	0.0332	0.6473	0.156	0.0968	0.8424	Metabolism; Xenobiotics Biodegradation and Metabolism; Naphthalene degradation
Fructose and mannose metabolism	-0.5307	-0.7511	-0.3933	-0.9244	-0.9217	-0.8833	-0.462	-0.4575	-0.6482	2.8068	1.4277	0.3763	0.5071	0.3774	0.0139	0.4632	Metabolism; Carbohydrate Metabolism; Fructose and mannose metabolism
Chloroalkane and chloroalkene degradation	-0.3701	-0.6179	-0.3759	-0.9239	-0.9954	-0.9323	-0.3491	-0.4719	-0.6948	2.8407	1.3153	-0.0835	0.5544	0.1621	0.1432	0.799	Metabolism; Xenobiotics Biodegradation and Metabolism; Chloroalkane and chloroalkene degradation
Pyruvate metabolism	-0.3757	-0.6808	-0.3927	-0.8328	-0.9847	-0.9391	-0.1385	-0.4142	-0.6597	3.0175	1.1601	-0.0324	0.3976	0.2027	0.0262	0.6464	Metabolism; Carbohydrate Metabolism; Pyruvate metabolism
Ion channels	-0.5117	-1.2514	-0.4468	-0.7053	-0.8684	-0.9188	-0.7295	-0.3145	-0.7812	2.3557	1.3436	0.3857	0.9143	0.1377	0.3015	1.0892	Environmental Information Processing; Signaling Molecules and Interaction; Ion channels
Staphylococcus aureus infection	-0.4082	-1.7103	-0.1081	-0.927	-0.832	-0.9048	-0.2325	-0.6287	-0.233	2.2695	1.4389	0.1746	0.8699	0.1086	0.1304	0.9927	Human Diseases; Infectious Diseases; Staphylococcus aureus infection
Ribosome biogenesis in eukaryotes	-0.9789	-1.1137	-0.9829	-0.7402	-0.7519	-0.3703	-0.0172	-0.8841	-0.1217	2.726	0.9862	-0.0611	0.6671	0.6292	0.3926	0.6208	Genetic Information Processing; Translation; Ribosome biogenesis in eukaryotes
Ribosome Biogenesis	-0.5957	-0.8956	-0.541	-0.763	-0.787	-0.6215	-0.0697	-0.7308	-0.3114	3.0874	1.1507	-0.1275	0.3214	0.4645	0.0551	0.3641	Genetic Information Processing; Translation; Ribosome Biogenesis
Translation proteins	-0.6212	-0.5626	-0.6866	-0.7294	-0.9312	-0.5815	-0.028	-0.7281	-0.5626	3.0147	1.2152	-0.0943	0.2899	0.738	0.0931	0.1745	Unclassified; Genetic Information Processing; Translation proteins
Primary immunodeficiency	-0.6121	-0.7807	-0.3424	-0.65	-0.5191	-0.6269	-0.6218	-0.967	-0.3484	2.9251	1.3338	-0.012	0.6833	-0.0364	-0.161	0.7355	Human Diseases; Immune System Diseases; Primary immunodeficiency
Aminobenzoate degradation	-0.325	-0.5511	-0.33	-0.6098	-0.7134	-0.7681	-0.671	-0.5563	-0.6074	2.9678	1.2791	-0.23	0.698	-0.33	-0.1314	0.8787	Metabolism; Xenobiotics Biodegradation and Metabolism; Aminobenzoate degradation
D-Alanine metabolism	-0.2701	-0.7215	-0.1007	-0.8221	-0.7845	-0.8921	-0.4444	-0.789	-0.3303	2.9732	1.1677	-0.3673	0.6144	-0.0485	0.0015	0.8136	Metabolism; Metabolism of Other Amino Acids; D-Alanine metabolism
Lipid biosynthesis proteins	-0.5491	-0.482	-0.729	-0.4756	-0.7696	-0.4783	-0.0362	-0.3336	-0.7405	3.3209	0.8585	-0.2337	0.2853	-0.1094	-0.0813	0.5535	Metabolism; Lipid Metabolism; Lipid biosynthesis proteins
Glycolysis / Gluconeogenesis	-0.2609	-0.8119	-0.1197	-0.8165	-0.8692	-0.9362	0.0551	-0.343	-0.4775	3.1421	1.2085	-0.1211	0.2051	0.0184	-0.2629	0.3896	Metabolism; Carbohydrate Metabolism; Glycolysis / Gluconeogenesis
Chromosome	-0.4008	-0.5824	-0.2915	-0.6966	-0.7339	-0.6096	-0.1129	-0.6244	-0.356	3.3098	1.1249	-0.3229	0.186	0.0765	-0.2332	0.2671	Genetic Information Processing; Replication and Repair; Chromosome
Purine metabolism	-0.4451	-0.5567	-0.3038	-0.5707	-0.5944	-0.5436	-0.2654	-0.5736	-0.316	3.3534	1.1199	-0.3238	0.1698	-0.1455	-0.3706	0.3661	Metabolism; Nucleotide Metabolism; Purine metabolism
																	Zhang et al. 2014
																	Others
