# Supplementary material for: Antibiotics ameliorate lupus-like symptoms in mice
Source: Sci Rep. 2017 Oct 20;7:13675. doi: 10.1038/s41598-017-14223-0 (PMC5651817; doi:10.1038/s41598-017-14223-0)
Supplement: Supplementary file 3 — Table S2 [file 41598_2017_14223_MOESM3_ESM.xlsx]

## Sheet: MicroBiome_ave_normalized_forpl
Table S2. KEGG analysis at the ortholog level.
	Gene Name	replControl_8	replControl_9	replControl_10	replControl_11	replControl_12	replControl_13	replControl_14	replControl_15	repl9w.Van_8	repl9w.Van_9	repl9w.Van_10	repl9w.Van_11	repl9w.Van_12	repl9w.Van_13	repl9w.Van_14	repl9w.Van_15		A
K02840		-0.9218	-0.9328	-0.5801	-0.8427	-1.0904	-0.2839	-0.6414	-0.9611	-0.4656	2.393	1.1861	0.4273	0.9036	0.4122	0.4405	0.9571	UDP-D-galactose:(glucosyl)LPS alpha-1,6-D-galactosyltransferase [EC:2.4.1.-]
K02843		-0.6352	-0.5056	-0.6388	-0.3617	-0.5106	-0.2557	-0.4166	0.1016	-1.0571	-2.2099	0.6381	1.1346	1.2699	1.0249	1.2243	1.1977	heptosyltransferase II [EC:2.4.-.-]
K02848		-0.9388	-0.8863	-0.7706	-0.9204	-0.9548	-0.6194	-0.7953	-0.7871	-0.4926	-0.1989	1.1176	1.174	1.294	1.2255	1.2813	1.2718	heptose (I) phosphotransferase [EC:2.7.1.-]
K03275		-0.9388	-0.8863	-0.7706	-0.9204	-0.9548	-0.6194	-0.7953	-0.7871	-0.4926	-0.1989	1.1175	1.174	1.294	1.2255	1.2814	1.2718	UDP-glucose:(glucosyl)LPS alpha-1,3-glucosyltransferase [EC:2.4.1.-]
K02560		-1.0038	-0.9501	-0.8316	-0.8289	-0.8642	-0.5963	-0.8569	-0.8485	-0.4927	-0.0285	1.1047	1.1613	1.2854	1.2153	1.2724	1.2624	lipid A biosynthesis (KDO)2-(lauroyl)-lipid iva acyltransferase [EC:2.3.1.-]
K12975		-0.8977	-0.811	-0.6196	-0.8673	-0.6722	-0.8008	-0.9125	-0.899	-0.8985	0.1486	1.0146	1.0019	1.3512	1.2295	1.3069	1.326	phosphoethanolamine transferase
K02847		-0.981	-0.9278	-0.8104	-0.8077	-0.9973	-0.5774	-0.8355	-0.8272	-0.4748	-0.0695	1.107	1.1632	1.2858	1.2165	1.2729	1.2632	O-antigen ligase [EC:6.-.-.-]
K03271	LpcA/gmhA	0.9774	0.8994	0.9706	0.3467	0.3956	-0.2068	-0.2215	0.5346	0.1828	-3.2571	-0.9197	0.1993	0.1878	-0.2498	0.1053	0.0552	phosphoheptose isomerase [EC:5.-.-.-]	LPS
K03269	LpxH	0.2721	0.7403	0.2486	0.9524	1.0664	1.042	0.5309	0.4607	0.7123	-2.7399	-1.2892	-0.0748	-0.3621	-0.7318	-0.4355	-0.3924	UDP-2,3-diacylglucosamine hydrolase [EC:3.6.1.-]	LPS
K02527	/	0.2866	0.7438	0.2483	0.951	1.0585	1.0448	0.5356	0.4708	0.7099	-2.7273	-1.2981	-0.064	-0.372	-0.7411	-0.4448	-0.4018	3-deoxy-D-manno-octulosonic-acid transferase [EC:2.-.-.-]	LPS
K00912	LpxK	0.2866	0.7438	0.2483	0.951	1.0585	1.0448	0.5356	0.4708	0.7099	-2.7273	-1.2981	-0.064	-0.372	-0.7411	-0.4448	-0.4018	tetraacyldisaccharide 4'-kinase [EC:2.7.1.130]	LPS
K01627	AtkdsA1/2	0.301	0.7441	0.2548	0.9526	1.0602	1.0462	0.5346	0.4741	0.7149	-2.7095	-1.3101	-0.0701	-0.3797	-0.7504	-0.4531	-0.4094	2-dehydro-3-deoxyphosphooctonate aldolase (KDO 8-P synthase) [EC:2.5.1.55]	LPS
K00979	CKS	0.2784	0.7026	0.2362	0.9011	1.0016	1.0345	0.7738	0.5535	0.6737	-2.6927	-1.3315	-0.1158	-0.4184	-0.7414	-0.4499	-0.4056	3-deoxy-manno-octulosonate cytidylyltransferase (CMP-KDO synthetase) [EC:2.7.7.38]	LPS
K02517	LpxL	0.23	0.7279	0.2229	0.922	1.0583	1.0695	0.5664	0.3882	0.7403	-2.783	-1.2702	-0.1148	-0.3176	-0.696	-0.3916	-0.3521	lipid A biosynthesis lauroyl acyltransferase [EC:2.3.1.-]	LPS
K03270	kdsC	0.4798	0.8093	0.4998	0.842	0.9678	0.9482	0.7567	0.5117	0.6986	-2.5838	-1.3729	-0.3002	-0.4793	-0.7972	-0.51	-0.4706	3-deoxy-D-manno-octulosonate 8-phosphate phosphatase (KDO 8-P phosphatase) [EC:3.1.3.45]	LPS
K02535	LpxC	0.2728	0.8021	0.2284	1.0422	1.1667	1.1511	0.5617	0.486	0.765	-2.2778	-1.558	-0.1334	-0.4895	-0.9174	-0.5745	-0.5254	UDP-3-O-[3-hydroxymyristoyl] N-acetylglucosamine deacetylase [EC:3.5.1.-]	LPS
K00677	LpxA	0.3143	0.8154	0.2382	1.0858	1.1798	1.151	0.546	0.6428	0.7086	-1.8451	-1.739	0.0728	-0.6532	-1.0922	-0.7415	-0.6835	UDP-N-acetylglucosamine acyltransferase [EC:2.3.1.129]	LPS
K02536	LpxD	0.3257	0.8124	0.2523	1.0627	1.1593	1.1199	0.5266	0.5594	0.7303	-2.2252	-1.5713	-0.0821	-0.5345	-0.9505	-0.6172	-0.5677	UDP-3-O-[3-hydroxymyristoyl] glucosamine N-acyltransferase [EC:2.3.1.-]	LPS
K00748	LpxB	0.2575	0.832	0.2095	1.0926	1.2278	1.2108	0.5712	0.489	0.792	-1.9084	-1.7228	-0.1827	-0.5683	-1.0332	-0.6606	-0.6063	lipid-A-disaccharide synthase [EC:2.4.1.182]	LPS
K04067		-1.0002	-0.9465	-0.828	-0.8253	-0.8605	-0.5927	-0.8533	-0.8449	-0.4892	-0.0801	1.1079	1.1645	1.2886	1.2185	1.2756	1.2656	SH3 domain protein																	SH3 domain protein
K05847		-0.2262	-0.4529	-0.1068	-0.8194	-0.775	-0.902	-0.9494	-0.4517	-0.499	3.179	0.9161	0.2707	0.3166	0.2041	-0.0619	0.3579	osmoprotectant transport system ATP-binding protein
K01788		-0.2128	-0.3662	-0.0763	-0.8761	-0.7471	-0.9332	-1.0531	-0.5257	-0.3603	3.1465	0.9418	0.1727	0.3552	0.2699	-0.0282	0.2928	N-acylglucosamine-6-phosphate 2-epimerase [EC:5.1.3.9]
K01421		0.0202	-0.3756	0.0271	-0.8086	-0.8697	-1.0107	-0.7944	-0.4943	-0.366	3.2473	0.8294	-0.1153	0.1939	0.2027	0.0114	0.3029	putative membrane protein
K07035		-0.0707	-0.3393	-0.0239	-0.7725	-0.8524	-1.0972	-0.9114	-0.6011	-0.4561	3.1171	0.9526	0.0974	0.3638	0.2668	-0.0124	0.3393	None
K01269		-0.1083	-0.2843	-0.063	-0.5717	-0.606	-0.6917	-0.9726	-0.3139	-0.471	3.4481	0.7277	-0.0632	0.0232	0.0805	-0.1798	0.046	aminopeptidase [EC:3.4.11.-]
K03698		0.0238	-0.4421	0.1303	-0.5782	-0.5424	-1.0199	-0.6804	-0.3236	-0.2843	3.4194	0.767	-0.0827	0.0451	-0.0646	-0.4167	0.0494	CMP-binding protein
K05833		0.1145	-0.4207	0.2424	-0.6645	-0.7173	-0.9944	-0.5171	-0.3174	-0.1704	3.4058	0.7472	-0.2246	0.0219	-0.0938	-0.4372	0.0257	putative ABC transport system ATP-binding protein
K01989		0.1219	-0.4152	0.2264	-0.6714	-0.7198	-1.029	-0.5381	-0.4287	-0.253	3.3768	0.777	-0.1752	0.0664	-0.0519	-0.379	0.0928	putative ABC transport system substrate-binding protein
K05832		0.0575	-0.4251	0.1867	-0.7101	-0.7307	-1.0055	-0.566	-0.4521	-0.2842	3.3651	0.8067	-0.1287	0.1086	-0.0021	-0.3329	0.113	putative ABC transport system permease protein
K07150		-0.0987	-0.4851	0.0825	-0.8048	-0.7277	-0.9827	-0.5822	-0.5928	-0.3915	3.2911	0.8857	0.0044	0.2462	0.1517	-0.1739	0.1778	None
K09762		0.067	-0.4664	0.1098	-0.7611	-0.7299	-0.9112	-0.5599	-0.4258	-0.2474	3.4145	0.7243	-0.2013	0.0226	0.0572	-0.1791	0.0866	hypothetical protein
K07010		-0.0114	-0.542	0.069	-0.7289	-0.705	-0.8981	-0.5752	-0.4965	-0.2686	3.394	0.7571	-0.2052	0.0604	0.054	-0.1404	0.2366	putative glutamine amidotransferase
K01807		0.0304	-0.9522	0.2747	-0.7799	-0.4647	-1.1578	-0.1866	-0.3669	-0.0671	3.2928	0.4784	-0.2	0.3082	-0.4682	-0.2014	0.4603	ribose 5-phosphate isomerase A [EC:5.3.1.6]
K01512		0.0599	-0.4268	0.0281	-0.5966	-0.5511	-0.9731	-0.5925	-0.3905	-0.3714	3.4034	0.5121	-0.3674	0.3702	-0.43	-0.1612	0.4869	acylphosphatase [EC:3.6.1.7]
K00574		-0.0949	-0.5275	0.009	-0.6413	-0.5968	-1.0796	-0.6805	-0.5152	-0.444	3.2751	0.6326	-0.2123	0.4881	-0.242	0.0083	0.6211	cyclopropane-fatty-acyl-phospholipid synthase [EC:2.1.1.79]
K03811		-0.1307	-0.4817	0.0249	-0.5192	-0.5286	-0.9282	-0.6603	-0.3913	-0.5646	3.4009	0.5198	-0.0957	0.3995	-0.4039	-0.1361	0.4952	nicotinamide mononucleotide transporter
K00036		-0.1587	-0.5056	-0.0357	-0.5964	-0.5675	-0.9823	-0.6784	-0.4036	-0.5353	3.3499	0.5721	-0.0456	0.4373	-0.3315	-0.0737	0.555	glucose-6-phosphate 1-dehydrogenase [EC:1.1.1.49]
K00033		-0.1634	-0.5544	-0.0249	-0.6161	-0.5805	-1.0054	-0.6655	-0.4134	-0.4985	3.3254	0.597	-0.0572	0.4322	-0.3196	-0.0601	0.6045	6-phosphogluconate dehydrogenase [EC:1.1.1.44]
K03688		-0.2507	-0.4344	-0.2322	-0.7032	-0.729	-0.7238	-0.3106	-0.3438	-0.7912	3.3779	0.5069	-0.3277	0.4124	-0.1513	0.1373	0.5634	ubiquinone biosynthesis protein
K08234		-0.2443	-0.46	-0.2109	-1.0011	-0.9272	-0.9116	-0.1944	-0.4819	-0.6966	3.1407	0.7098	-0.1468	0.6127	-0.0361	0.1884	0.6593	glyoxylase I family protein
K06148		-0.0568	-0.5286	0.0862	-0.9398	-0.766	-1.2078	-0.5566	-0.607	-0.4182	3.1724	0.6105	-0.0594	0.4864	0.1452	0.2063	0.4331	ATP-binding cassette, subfamily C, bacterial
K02035		-0.1038	-0.5755	0.0181	-0.8041	-0.7313	-1.1082	-0.6217	-0.5484	-0.4104	3.2495	0.6449	-0.0995	0.4443	0.0723	0.145	0.4287	peptide/nickel transport system substrate-binding protein
K00759		-0.035	-0.4428	0.0053	-0.8701	-0.7714	-1.0505	-0.427	-0.2922	-0.4776	3.3927	0.4927	-0.0151	0.1813	0.0413	0.0169	0.2515	adenine phosphoribosyltransferase [EC:2.4.2.7]
K01439		0.0246	-0.4252	0.0867	-0.833	-0.7942	-1.0759	-0.3903	-0.3962	-0.4426	3.3697	0.5275	-0.218	0.1891	0.0292	0.0234	0.3252	succinyl-diaminopimelate desuccinylase [EC:3.5.1.18]
K01552		-0.1446	-0.7192	0.0268	-0.6727	-0.6084	-0.9417	-0.4935	-0.5103	-0.3042	3.3177	0.8926	-0.1286	0.2736	-0.1147	-0.2818	0.4091	None
K02028		-0.1338	-0.769	-0.0009	-0.8087	-0.7154	-0.8595	-0.3095	-0.4333	-0.2587	3.3456	0.8417	-0.2015	0.2252	-0.0619	-0.1846	0.3244	polar amino acid transport system ATP-binding protein [EC:3.6.3.21]
K02030		-0.1854	-0.7246	-0.0958	-0.8853	-0.8238	-0.8689	-0.3433	-0.4466	-0.3625	3.2934	0.8294	-0.0557	0.3118	0.0533	-0.0505	0.3542	polar amino acid transport system substrate-binding protein
K03429		-0.1632	-0.5629	-0.0612	-0.7144	-0.6899	-1.0031	-0.1246	-0.4071	-0.6212	3.3563	0.8359	-0.0182	0.1522	0.0648	-0.2467	0.2033	1,2-diacylglycerol 3-glucosyltransferase [EC:2.4.1.157]
K01193		-0.0546	-0.6222	0.1498	-0.8436	-0.7038	-1.1536	-0.1714	-0.3715	-0.3531	3.3286	0.6773	-0.1208	0.2857	-0.1287	-0.1863	0.2682	beta-fructofuranosidase [EC:3.2.1.26]
K01420		-0.1224	-0.8705	0.0259	-0.9257	-0.935	-0.9195	0.2214	-0.2639	-0.4169	3.3045	0.5046	-0.2431	0.2119	0.1009	0.0766	0.2513	CRP/FNR family transcriptional regulator, anaerobic regulatory protein
K03571		-0.0857	-0.6034	0.0365	-0.8817	-0.8429	-1.0804	-0.0725	-0.437	-0.4824	3.2431	0.5391	-0.4124	0.4309	-0.1037	0.1696	0.583	rod shape-determining protein MreD
K00949		-0.0088	-0.5141	0.0456	-0.7708	-0.8062	-0.7979	-0.0241	-0.1806	-0.4275	3.4814	0.625	-0.1343	-0.1195	-0.0606	-0.3003	-0.0074	thiamine pyrophosphokinase [EC:2.7.6.2]
K07444		-0.0163	-0.5547	0.0432	-0.8415	-0.887	-0.9061	-0.0414	-0.204	-0.4215	3.4122	0.6729	-0.0769	-0.0414	0.0165	-0.2139	0.0601	putative N6-adenine-specific DNA methylase; putative N6-adenine-specific DNA methylase [EC:2.1.1.-]
K12574		0.0197	-0.5604	0.0519	-0.8441	-0.7766	-0.7267	-0.0641	-0.2177	-0.2582	3.4836	0.6333	-0.2975	-0.1077	-0.0485	-0.2866	-0.0002	ribonuclease J [EC:3.1.-.-]
K09772		0.0106	-0.5444	0.0499	-0.8548	-0.8105	-0.8249	-0.0575	-0.2843	-0.3285	3.4436	0.6751	-0.2743	-0.0431	0.0144	-0.2176	0.0463	cell division inhibitor SepF
K14540		0.0078	-0.5243	0.0531	-0.8353	-0.8218	-0.8446	-0.0543	-0.2816	-0.347	3.4424	0.6755	-0.2738	-0.0433	0.0146	-0.2171	0.0497	ribosome biogenesis GTPase A
K06967		0.0085	-0.5249	0.0538	-0.8371	-0.8232	-0.8459	-0.0538	-0.2818	-0.3476	3.4406	0.6781	-0.2739	-0.0425	0.0152	-0.217	0.0516	; tRNA (adenine-N(1)-)-methyltransferase [EC:2.1.1.36]
K09787		0.0097	-0.5314	0.0528	-0.8463	-0.8201	-0.8498	-0.0548	-0.2869	-0.3589	3.4356	0.6826	-0.2674	-0.0356	0.022	-0.2095	0.0578	hypothetical protein
K11145		0.0056	-0.5321	0.0537	-0.8433	-0.8198	-0.8524	-0.0547	-0.2859	-0.3453	3.4377	0.6791	-0.268	-0.0375	0.0192	-0.2112	0.0549	ribonuclease III family protein
K03705		0.0123	-0.5258	0.0562	-0.8337	-0.8209	-0.7951	-0.0497	-0.2633	-0.3216	3.4576	0.6618	-0.2964	-0.0646	-0.0067	-0.2402	0.0299	heat-inducible transcriptional repressor
K07742		0.0091	-0.5241	0.0517	-0.8389	-0.8205	-0.8027	-0.0511	-0.2813	-0.3604	3.4501	0.6724	-0.2826	-0.0492	0.0081	-0.2241	0.0436	hypothetical protein
K00805		-0.0106	-0.5967	0.0423	-0.8638	-0.8279	-0.8715	-0.0646	-0.3132	-0.332	3.409	0.7013	-0.2584	-0.0111	0.0213	-0.1818	0.1577	trans-hexaprenyltranstransferase [EC:2.5.1.30]; heptaprenyl diphosphate synthase [EC:2.5.1.30]
K07030		-0.0748	-0.556	0.0058	-0.8837	-0.8323	-0.8178	-0.0824	-0.3313	-0.3636	3.4196	0.7153	-0.2173	0.0097	0.0664	-0.1612	0.1036	None
K07584		-0.0928	-0.4006	-0.0896	-0.9022	-0.9721	-0.8198	-0.2374	-0.3365	-0.5351	3.3503	0.7814	-0.1562	0.1109	0.165	-0.0509	0.1855	hypothetical protein
K07166		-0.1008	-0.4248	-0.135	-0.9236	-0.9699	-0.7946	-0.255	-0.3506	-0.5197	3.3432	0.7919	-0.1288	0.1275	0.1813	-0.0338	0.1929	ACT domain-containing protein
K09157		-0.0797	-0.4227	-0.122	-0.9149	-0.9688	-0.7864	-0.2416	-0.3435	-0.4944	3.3592	0.7793	-0.1516	0.1075	0.1618	-0.0555	0.1731	hypothetical protein
K06960		-0.0523	-0.3404	-0.1219	-0.6901	-0.8611	-0.789	-0.2892	-0.2637	-0.6148	3.4488	0.7233	-0.1923	0.0167	0.0737	-0.1544	0.1067	None
K06346		-0.0688	-0.3881	-0.1437	-0.7161	-0.8148	-0.7495	-0.3307	-0.2353	-0.5601	3.4677	0.7159	-0.1649	0.0021	0.0595	-0.1712	0.0978	spoIIIJ-associated protein
K13292		-0.181	-0.6614	-0.2346	-0.771	-0.8518	-0.8437	0.0022	-0.1757	-0.7016	3.398	0.4986	-0.0894	0.2031	0.0931	0.0648	0.2504	phosphatidylglycerol:prolipoprotein diacylglycerol transferase [EC:2.-.-.-]
K03500		-0.1553	-0.623	-0.189	-0.7131	-0.7872	-0.9236	-0.3852	-0.3049	-0.6311	3.3809	0.5551	-0.0374	0.2668	0.1412	0.1085	0.2971	ribosomal RNA small subunit methyltransferase B [EC:2.1.1.-]
K01934		-0.1368	-0.669	-0.1985	-0.7032	-0.8661	-0.8012	-0.2558	-0.2327	-0.6022	3.4337	0.4906	0.0366	0.1897	0.0592	0.0251	0.2306	5-formyltetrahydrofolate cyclo-ligase [EC:6.3.3.2]
K01142		-0.187	-0.7112	-0.215	-0.8292	-0.8367	-0.8451	-0.3397	-0.2362	-0.5446	3.3729	0.5401	0.0933	0.2442	0.1142	0.0848	0.2949	exodeoxyribonuclease III [EC:3.1.11.2]
K04487		-0.0664	-0.5816	-0.057	-0.7618	-0.8258	-0.9497	-0.2269	-0.2723	-0.464	3.4214	0.6087	-0.1529	0.1271	0.0798	-0.0368	0.1581	cysteine desulfurase [EC:2.8.1.7]
K06183		-0.0707	-0.7153	-0.0402	-0.6868	-0.6773	-0.9965	-0.2236	-0.2544	-0.5279	3.4483	0.457	-0.0974	0.171	0.0512	0.0071	0.1555	ribosomal small subunit pseudouridine synthase A [EC:5.4.99.12]; 16S rRNA pseudouridine516 synthase [EC:5.4.99.19]
K01185		-1.088	-0.5072	-0.9644	-0.3309	-0.1214	-0.0885	-0.6942	-0.9198	-0.3847	3.1409	0.5711	-0.018	0.6234	-0.0561	0.2108	0.627	lysozyme [EC:3.2.1.17]
K01524		-0.6428	-0.541	-0.5986	-0.5439	-0.466	-0.4889	-0.7259	-0.7105	-0.5837	3.2942	0.6291	0.0623	0.4795	0.1177	0.1882	0.5302	guanosine-5'-triphosphate,3'-diphosphate pyrophosphatase [EC:3.6.1.40]; exopolyphosphatase / guanosine-5'-triphosphate,3'-diphosphate pyrophosphatase [EC:3.6.1.11 3.6.1.40]
K00540		-0.635	-0.5865	-0.5343	-0.3972	-0.2865	-0.3489	-0.5729	-0.6472	-0.4225	3.454	0.5295	-0.1534	0.4082	-0.245	-0.0293	0.4671	None
K08641		-0.4494	-0.4735	-0.7583	-0.0386	-0.2254	-0.1669	-0.7009	0.0572	-0.6571	3.3208	0.8025	0.1759	0.2239	-0.7758	-0.7065	0.3719	D-alanyl-D-alanine dipeptidase [EC:3.4.13.22]; D-alanyl-D-alanine dipeptidase [EC:3.4.13.-]
K00161		-0.5176	-0.5601	-0.7623	-0.2616	-0.5111	-0.2885	0.0314	0.0203	-0.8228	3.3135	0.8667	-0.1727	0.2918	-0.6089	-0.5236	0.5055	pyruvate dehydrogenase E1 component subunit alpha [EC:1.2.4.1]
K00162		-0.5291	-0.5469	-0.7739	-0.2514	-0.5093	-0.2857	0.0357	0.009	-0.8971	3.2967	0.8748	-0.1565	0.3056	-0.5859	-0.5015	0.5156	pyruvate dehydrogenase E1 component subunit beta [EC:1.2.4.1]
K01834		-0.2124	-0.4187	-0.1218	-0.3252	-0.1993	-0.2803	-0.1502	-0.3434	-0.1544	3.6286	0.4426	-0.4662	-0.1487	-0.607	-0.6371	-0.0066	phosphoglycerate mutase [EC:5.4.2.1]
K00537		-0.3962	-0.5368	-0.2922	-0.3177	-0.0921	-0.2182	-0.197	-0.4951	-0.1643	3.6541	0.2597	-0.41	-0.015	-0.4939	-0.3965	0.1115	arsenate reductase [EC:1.20.4.1]
K01534		-0.3652	-0.4599	-0.2764	-0.4519	-0.3643	-0.375	-0.3463	-0.3965	-0.3568	3.6191	0.5184	-0.2915	0.0637	-0.3249	-0.3381	0.1457	Cd2+/Zn2+-exporting ATPase [EC:3.6.3.3 3.6.3.5]
K00680		-0.475	-0.405	-0.4496	-0.3334	-0.2731	-0.1563	-0.1874	-0.4372	-0.3059	3.5151	0.7608	-0.4333	0.1032	-0.5565	-0.6124	0.2459	None
K01952		-0.4565	-0.3124	-0.4727	-0.2229	-0.159	-0.1018	-0.3968	-0.4343	-0.3074	3.5961	0.5325	-0.3961	0.0064	-0.528	-0.5151	0.168	phosphoribosylformylglycinamidine synthase [EC:6.3.5.3]
K00754		-0.4864	-0.3735	-0.364	-0.4844	-0.3863	-0.3543	-0.5466	-0.6481	-0.414	3.3911	0.9457	-0.2793	0.3697	-0.3795	-0.4068	0.4168	None
K13685		-0.2378	-0.8812	-0.1239	-0.3713	-0.3542	-0.3452	-0.3458	-0.1558	-0.0755	3.3798	0.8036	-0.3768	0.1935	-0.8125	-0.726	0.4291	UDP-N-acetylglucosamine:undecaprenyl-P N-acetylglucosaminyl 1-P transferase [EC:2.7.8.-]
K05946		-0.1536	-0.965	-0.016	-0.5666	-0.6085	-0.4947	-0.1776	-0.298	-0.0624	3.2989	0.8894	-0.4656	0.3243	-0.6378	-0.5719	0.505	N-acetylglucosaminyldiphosphoundecaprenol [EC:2.4.1.187]
K01621		-0.2569	-0.9758	-0.1496	-0.4142	-0.434	-0.6562	-0.3601	-0.3756	-0.2751	3.3046	0.9156	-0.2661	0.3474	-0.5511	-0.4543	0.6016	phosphoketolase [EC:4.1.2.9]
K00016		0.1772	-0.8127	0.2987	-0.7294	-0.556	-0.8372	0.1555	-0.1543	0.0315	3.431	0.4968	-0.4753	-0.2764	-0.289	-0.4722	0.0119	L-lactate dehydrogenase [EC:1.1.1.27]
K03710		0.0415	-0.6708	0.272	-0.699	-0.6564	-0.7483	0.0513	-0.0201	-0.1335	3.5239	0.393	-0.2437	-0.3895	-0.1932	-0.3485	-0.1785	GntR family transcriptional regulator
K07024		-0.074	-0.6512	0.0829	-0.6712	-0.4373	-0.691	-0.2169	-0.3079	-0.1367	3.5986	0.3662	-0.2153	-0.0703	-0.2299	-0.3073	-0.0388	None
K02433		0.0825	-0.3817	0.0961	-0.5548	-0.5518	-0.6181	-0.0033	-0.1116	-0.281	3.5623	0.4986	-0.5384	-0.2308	-0.4409	-0.526	-0.001	aspartyl-tRNA(Asn)/glutamyl-tRNA (Gln) amidotransferase subunit A [EC:6.3.5.6 6.3.5.7]
K02434		0.1112	-0.3606	0.1237	-0.5257	-0.512	-0.7023	-0.2457	-0.1885	-0.2417	3.5601	0.5384	-0.4867	-0.1878	-0.4095	-0.5013	0.0284	aspartyl-tRNA(Asn)/glutamyl-tRNA (Gln) amidotransferase subunit B [EC:6.3.5.6 6.3.5.7]
K02435		0.1014	-0.3816	0.1027	-0.534	-0.521	-0.7178	-0.2545	-0.1976	-0.2517	3.5578	0.5535	-0.4661	-0.1685	-0.3889	-0.4807	0.0468	aspartyl-tRNA(Asn)/glutamyl-tRNA (Gln) amidotransferase subunit C [EC:6.3.5.6 6.3.5.7]
K11068		0.0425	-0.5415	0.0536	-0.6907	-0.7594	-0.6997	0.0045	-0.0979	-0.2852	3.4969	0.6299	-0.1093	-0.1381	-0.2419	-0.5896	-0.0741	hemolysin III
K00003		0.1144	-0.4264	0.1013	-0.5075	-0.6502	-0.6422	-0.0434	-0.0969	-0.3038	3.5745	0.4943	-0.3843	-0.3028	-0.2291	-0.494	-0.204	homoserine dehydrogenase [EC:1.1.1.3]
K07124		0.0895	-0.4205	0.0917	-0.5131	-0.6859	-0.7852	-0.0348	-0.1554	-0.4295	3.5443	0.5559	-0.3531	-0.2177	-0.1428	-0.4048	-0.1387	None
K06023		0.0301	-0.4617	0.038	-0.6534	-0.6892	-0.7869	-0.1059	-0.1785	-0.3869	3.5306	0.6069	-0.29	-0.1555	-0.0944	-0.3402	-0.0629	HPr kinase/phosphorylase [EC:2.7.11.- 2.7.4.-]
K06024		0.0296	-0.4672	0.0348	-0.654	-0.6861	-0.7521	-0.1216	-0.1685	-0.3731	3.5384	0.597	-0.3011	-0.167	-0.1064	-0.3521	-0.0507	segregation and condensation protein B
K05896		0.0406	-0.4323	0.0308	-0.6371	-0.6824	-0.7253	-0.0989	-0.152	-0.3649	3.5513	0.5784	-0.3088	-0.1895	-0.1141	-0.3768	-0.119	segregation and condensation protein A
K03529		0.0346	-0.4609	0.037	-0.6492	-0.6867	-0.7423	-0.1049	-0.1679	-0.3573	3.5424	0.5886	-0.3122	-0.1785	-0.1167	-0.3637	-0.0621	chromosome segregation protein
K06442		0.0531	-0.4679	0.0469	-0.6457	-0.685	-0.7499	-0.111	-0.1629	-0.3494	3.5404	0.5859	-0.3203	-0.1815	-0.1203	-0.3672	-0.0652	putative hemolysin
K00841		0.0257	-1.6467	0.2998	-0.5198	-0.2768	-0.8057	0.184	-0.2886	0.1723	3.0552	0.7455	-0.4746	0.1812	-0.6351	-0.5099	0.4935	aminotransferase [EC:2.6.1.-]
K08659		-0.1048	-1.5548	0.1552	-0.5958	-0.4021	-0.7736	0.043	-0.3699	0.0795	3.0981	0.8579	-0.3764	0.3164	-0.5078	-0.4038	0.539	dipeptidase A [EC:3.4.-.-]; dipeptidase [EC:3.4.-.-]
K02825		-0.1278	-1.1702	0.0585	-0.409	-0.3398	-0.6573	-0.1029	-0.2722	-0.1105	3.3875	0.6847	-0.5007	0.0833	-0.5502	-0.3705	0.397	pyrimidine operon attenuation protein / uracil phosphoribosyltransferase [EC:2.4.2.9]
K03549		-0.0921	-1.1053	0.1192	-0.3236	-0.2181	-0.6215	-0.0151	-0.1911	-0.0366	3.3118	0.7428	-0.4183	0.1554	-0.8595	-0.7812	0.3333	KUP system potassium uptake protein
K03817		-0.094	-1.2159	0.1761	-0.4059	-0.3061	-0.5231	0.0988	-0.3403	-0.0418	3.2674	0.7718	-0.5329	0.1944	-0.7726	-0.683	0.4068	ribosomal-protein-serine acetyltransferase [EC:2.3.1.-]
K02810		0.0826	-1.2256	0.4606	-0.3984	-0.1741	-0.6624	0.2685	-0.0465	0.2712	3.1425	0.604	-0.6367	0.0141	-0.9923	-0.9119	0.2044	PTS system, sucrose-specific IIC component
K07473		0.261	-0.7399	0.4783	-0.4012	-0.1872	-0.5639	0.3945	-0.0257	0.1996	3.2356	0.4176	-0.8959	-0.2265	-1.0593	-0.9084	0.0215	DNA-damage-inducible protein J
K07284		0.1303	-0.7535	-0.0226	-0.6244	-0.4653	-0.4967	-0.1972	-0.0372	0.1619	3.4278	0.5848	-0.7139	-0.0572	-0.7222	-0.5232	0.3085	sortase A; sortase A [EC:3.4.22.70]
K02077		-0.0836	-0.9424	0.0658	-0.2251	-0.1671	-0.6245	-0.1563	0.0217	-0.0888	3.3551	0.6361	-0.128	-0.0045	-1.0198	-0.9013	0.2629	zinc/manganese transport system substrate-binding protein
K07704		-0.0498	-1.1001	0.1749	-0.5858	-0.5936	0.0225	-0.4628	-0.4212	0.2644	3.054	0.6335	-0.8867	-0.1649	-0.6887	-0.3915	1.1957	two-component system, LytT family, sensor histidine kinase LytS [EC:2.7.13.3]
K13252		-0.311	-1.5709	-0.1132	-0.7946	-0.4944	0.2601	-0.5018	-0.5416	0.2077	2.8818	0.7768	-0.6014	0.099	-0.3857	-0.1145	1.2038	putrescine carbamoyltransferase [EC:2.1.3.6]
K12996		0.0882	-2.0023	0.4489	-0.9357	-0.4698	-0.9158	-0.1843	0.0268	0.543	2.5896	0.6315	-0.2897	-0.0095	-0.4529	-0.121	1.053	rhamnosyltransferase [EC:2.4.1.-]
K07457		-0.0866	-1.6184	0.2538	-0.7538	-0.702	-1.0431	-0.2793	-0.1764	0.4899	2.7503	0.7643	-0.5008	0.1315	-0.325	-0.0389	1.1345	endonuclease III related protein
K01819		-0.1847	-1.5153	0.403	-0.6587	-0.7404	-0.9234	-0.2035	-0.1944	0.2426	2.8798	0.7261	-0.4311	0.0296	-0.4577	-0.1142	1.1423	galactose-6-phosphate isomerase [EC:5.3.1.26]
K03693		-0.1636	-1.4937	0.4359	-0.6358	-0.7243	-0.9975	-0.1822	-0.2475	0.276	2.8079	0.7058	-0.5086	0.0187	-0.4519	-0.1044	1.2652	penicillin-binding protein
K07492		-0.0678	-1.8819	0.3946	-0.6986	-0.4927	-1.1155	-0.1845	-0.457	0.021	2.6755	0.762	-0.2713	0.2305	-0.135	0.1354	1.0852	putative transposase
K13530		-0.0447	-2.0028	0.4133	-0.8063	-0.4974	-1.1855	-0.1694	-0.3802	0.0617	2.4482	0.8022	-0.1989	0.262	-0.1089	0.1603	1.2463	AraC family transcriptional regulator, regulatory protein of adaptative response / methylphosphotriester-DNA alkyltransferase methyltransferase [EC:2.1.1.-]
K00435		-0.0611	-1.9584	0.3799	-0.7954	-0.4944	-1.1416	-0.1814	-0.4882	0.036	2.5058	0.8508	-0.2239	0.2949	-0.0849	0.1862	1.1755	peroxiredoxin [EC:1.11.1.-]
K05937		-0.0351	-1.981	0.4237	-0.7903	-0.4828	-1.1747	-0.16	-0.4723	0.0646	2.4485	0.8105	-0.2581	0.273	-0.0962	0.1769	1.2532	hypothetical protein
K10851		-0.0306	-1.9803	0.4249	-0.7843	-0.4838	-1.158	-0.1682	-0.4782	0.0597	2.4558	0.8096	-0.265	0.277	-0.1034	0.1706	1.2542	nitrogen regulatory protein A
K04561		-0.0259	-1.9901	0.4334	-0.7821	-0.479	-1.1618	-0.1644	-0.4767	0.0681	2.4791	0.8207	-0.262	0.2823	-0.0991	0.178	1.1796	nitric oxide reductase, cytochrome b-containing subunit I [EC:1.7.2.5]; nitric-oxide reductase, cytochrome b-containing subunit I [EC:1.7.99.7]
K05924		-0.0295	-1.9894	0.433	-0.7901	-0.4803	-1.1774	-0.1552	-0.4741	0.071	2.4722	0.8224	-0.254	0.281	-0.0909	0.1841	1.177	None
K13581		-0.0303	-1.9897	0.432	-0.7907	-0.4743	-1.1779	-0.1524	-0.4748	0.0701	2.4734	0.8212	-0.2548	0.28	-0.0917	0.1829	1.1769	modification methylase [EC:2.1.1.72]
K12999		-0.0312	-1.9763	0.4327	-0.794	-0.4799	-1.1825	-0.1573	-0.4733	0.0696	2.4779	0.8232	-0.2563	0.2803	-0.0927	0.181	1.1789	glucosyltransferase [EC:2.4.1.-]
K07681		-0.0324	-1.9761	0.4304	-0.7948	-0.4844	-1.1734	-0.1585	-0.4781	0.0712	2.4801	0.8244	-0.2548	0.2804	-0.0942	0.1808	1.1793	two-component system, NarL family, vancomycin resistance sensor histidine kinase VraS [EC:2.7.13.3]
K07498		-0.0957	-1.946	0.242	-0.797	-0.6218	-1.2686	-0.2749	-0.3164	0.1471	2.452	0.8614	-0.1155	0.3551	-0.0161	0.2226	1.1717	putative transposase
K06988		-0.1174	-1.8498	0.2113	-0.7604	-0.613	-1.215	-0.285	-0.4603	0.1187	2.5568	0.8529	-0.1798	0.3609	0.0115	0.2264	1.1421	None
K03893		-0.1079	-1.9119	0.2277	-0.796	-0.617	-1.2676	-0.2767	-0.4709	0.1411	2.4013	0.8536	-0.1601	0.4053	0.0453	0.2774	1.2563	arsenical pump membrane protein
K08153		-0.0911	-1.8872	0.172	-0.7611	-0.6464	-1.2675	-0.2825	-0.4225	0.176	2.4676	0.8807	-0.1631	0.3802	0.0156	0.2404	1.189	MFS transporter, DHA1 family, multidrug resistance protein
K07145		-0.1082	-1.8494	0.1548	-0.7248	-0.6445	-1.2502	-0.2957	-0.4736	0.1472	2.4934	0.8327	-0.1888	0.3834	0.0291	0.2493	1.2454	None
K01574		-0.0996	-1.8421	0.3336	-0.7921	-0.5298	-1.1304	-0.2016	-0.5082	0.0185	2.6091	0.8534	-0.2376	0.3279	-0.0873	0.1604	1.1258	acetoacetate decarboxylase [EC:4.1.1.4]
K00105		-0.1312	-1.8704	0.2793	-0.8048	-0.5341	-1.1303	-0.2387	-0.4478	-0.0299	2.5958	0.8833	-0.14	0.3538	-0.0687	0.1701	1.1138	alpha-glycerophosphate oxidase [EC:1.1.3.21]
K13727		-0.0768	-1.9661	0.3728	-0.8124	-0.5084	-1.1946	-0.1926	-0.5065	0.0238	2.4478	0.8319	-0.2039	0.358	-0.0208	0.2507	1.1971	phenolic acid decarboxylase [EC:4.1.1.-]
K07683		-0.0311	-1.9518	0.2899	-0.7398	-0.5706	-1.2425	-0.2083	-0.48	0.1487	2.4725	0.8524	-0.2271	0.3387	-0.0279	0.2207	1.1562	two-component system, NarL family, sensor histidine kinase NreB [EC:2.7.13.3]
K01699		-0.0553	-1.9668	0.267	-0.7623	-0.58	-1.2547	-0.2258	-0.4942	0.1297	2.4349	0.8443	-0.1955	0.3986	0.0283	0.2752	1.1568	propanediol dehydratase large subunit [EC:4.2.1.28]; diol dehydratase [EC:4.2.1.28]
K13921		-0.0539	-1.965	0.2671	-0.7654	-0.5809	-1.2531	-0.2244	-0.4971	0.1294	2.4342	0.8455	-0.2	0.3999	0.0297	0.2766	1.1574	1-propanol dehydrogenase
K13923		-0.0539	-1.965	0.2671	-0.7654	-0.5809	-1.2531	-0.2244	-0.4971	0.1294	2.4342	0.8455	-0.2	0.3999	0.0297	0.2766	1.1574	phosphotransacylase
K05845		0.0728	-1.7536	0.1897	-0.8222	-0.698	-1.2436	-0.4611	-0.4567	0.0533	2.5509	0.7354	-0.2109	0.4652	0.0894	0.3426	1.1469	osmoprotectant transport system substrate-binding protein
K03399		-0.0696	-1.9588	0.2242	-0.7793	-0.6244	-1.2389	-0.254	-0.4617	0.1064	2.4295	0.8381	-0.1968	0.4281	0.0724	0.3228	1.1621	precorrin-6Y C5,15-methyltransferase [EC:2.1.1.132]
K02191		-0.0864	-1.8974	0.1904	-0.7605	-0.6172	-1.213	-0.2633	-0.4609	0.0878	2.54	0.8035	-0.1983	0.4038	0.0568	0.2995	1.1151	precorrin-8W decarboxylase [EC:1.-.-.-]; cobalt-precorrin-7 (C15)-methyltransferase [EC:2.1.1.196]
K01674		-0.1348	-1.9213	0.1917	-0.8107	-0.6393	-1.2547	-0.3065	-0.4442	0.1032	2.4145	0.8709	-0.115	0.4507	0.0911	0.3241	1.1805	carbonic anhydrase [EC:4.2.1.1]
K03638		-0.1309	-1.8818	0.1645	-0.7979	-0.6188	-1.2083	-0.288	-0.5569	0.0919	2.4869	0.786	-0.1501	0.467	0.1209	0.3531	1.1625	molybdenum cofactor biosynthesis protein B
K11041		-0.0345	-1.768	0.2677	-0.8523	-0.6887	-1.2766	-0.3303	-0.2757	0.2394	2.5561	0.8321	-0.1466	0.2813	-0.1166	0.1432	1.1696	exfoliative toxin A/B
K00712		-0.0608	-1.63	0.2392	-0.8103	-0.6338	-1.3266	-0.2891	-0.5356	0.1386	2.5937	0.8925	-0.2514	0.3496	-0.0377	0.2134	1.1482	poly(glycerol-phosphate) alpha-glucosyltransferase [EC:2.4.1.52]
K02525		-0.0422	-1.8578	-0.0051	-0.852	-0.7499	-1.1455	-0.4061	-0.1886	0.5092	2.4991	0.8072	-0.2988	0.3779	-0.0087	0.2165	1.1447	LacI family transcriptional regulator, kdg operon repressor
K08969		-0.0469	-1.7771	-0.0144	-0.8156	-0.7194	-1.0877	-0.3807	-0.1811	0.5026	2.609	0.8251	-0.3426	0.3064	-0.1198	0.0927	1.1495	aminotransferase [EC:2.6.1.-]
K09004		0.3171	-1.5428	0.1735	-0.6965	-0.794	-1.2611	-0.6179	-0.1751	0.3317	2.6749	0.7783	-0.2324	0.1692	-0.2662	-0.0191	1.1603	hypothetical protein
K09960		0.2905	-1.6009	0.1343	-0.7766	-0.7994	-1.3083	-0.6457	-0.3415	0.3198	2.5245	0.7796	-0.384	0.4	-0.0079	0.2307	1.1848	hypothetical protein
K01023		0.0325	-1.2357	0.4536	-0.7714	-0.5517	-1.253	-0.2342	-0.4695	-0.0438	2.8571	0.7544	-0.4584	0.1228	-0.3669	-0.0302	1.1944	arylsulfate sulfotransferase [EC:2.8.2.22]
K13920		0.1045	-1.0833	0.774	-0.7052	-0.5136	-1.5374	-0.3153	-0.2003	0.0891	2.7672	0.6685	-0.7031	0.0748	-0.4121	-0.0861	1.0783	propanediol dehydratase small subunit [EC:4.2.1.28]
K13919		0.1039	-1.085	0.7741	-0.7065	-0.5147	-1.531	-0.314	-0.2011	0.0885	2.769	0.6684	-0.7044	0.0742	-0.4132	-0.0868	1.0786	propanediol dehydratase medium subunit [EC:4.2.1.28]
K07723		0.2382	-1.3798	0.4841	-0.6681	-0.6244	-0.7558	-0.108	-0.3844	0.2502	2.8583	0.6271	-0.8095	-0.11	-0.6118	-0.2369	1.2308	CopG family transcriptional regulator
K07741		0.157	-1.2144	0.4838	-0.6428	-0.6603	-1.2088	-0.3796	-0.0888	0.4141	2.8863	0.6776	-0.7237	0.008	-0.5051	-0.2125	1.0092	anti-repressor protein
K06384		0.1139	-1.1537	0.4598	-0.6589	-0.7275	-1.0535	-0.314	-0.4625	0.3928	2.8424	0.6957	-0.7381	0.0102	-0.4824	-0.1637	1.2396	stage II sporulation protein M
K01577		-0.2715	-1.1069	-0.1119	-0.4179	-1.166	-1.0513	-0.3404	-0.2098	0.5596	2.8868	0.7031	-0.5726	0.2171	-0.268	0.0091	1.1407	oxalyl-CoA decarboxylase [EC:4.1.1.8]
K07705		-0.0293	-1.1645	0.1756	-0.6861	-0.8945	-1.2172	-0.3529	-0.3153	0.2464	2.8238	0.8065	-0.4624	0.1404	-0.297	-0.0491	1.2755	two-component system, LytT family, response regulator LytT
K02083		-0.1194	-1.3877	0.1708	-0.737	-0.8722	-1.3799	-0.433	-0.3113	0.2362	2.6113	0.8085	-0.3241	0.3542	-0.0949	0.1574	1.3212	allantoate deiminase [EC:3.5.3.9]
K01635		-0.198	-1.6162	0.2107	-0.728	-0.7803	-1.0936	-0.3089	-0.3175	0.2289	2.718	0.8464	-0.2995	0.2433	-0.1853	0.0856	1.1944	tagatose 1,6-diphosphate aldolase [EC:4.1.2.40]
K06909		-0.1415	-1.554	0.2475	-0.6527	-0.7612	-1.1604	-0.2436	-0.3855	0.2593	2.7552	0.8077	-0.419	0.224	-0.2127	0.0719	1.165	None
K00356		0.2269	-1.2547	0.1451	-0.8356	-0.8622	-1.0044	-0.3266	-0.2507	-0.0325	2.9547	0.6933	0.1026	-0.035	-0.488	-0.1503	1.1175	NADH dehydrogenase [EC:1.6.99.3]
K01753		-0.0404	-0.9221	0.1706	-0.76	-0.9039	-1.4135	-0.5332	-0.4428	-0.0235	2.769	0.7424	-0.4545	0.4246	-0.088	0.2159	1.2594	D-serine dehydratase [EC:4.3.1.18]
K03810		-0.1041	-1.3389	0.3131	-0.8714	-0.6621	-1.3768	-0.3529	-0.4792	-0.1604	2.6836	0.7508	-0.2645	0.3972	-0.0474	0.2639	1.2491	virulence factor
K01551		-0.0967	-1.3965	0.0726	-0.8712	-0.8842	-1.0762	-0.4567	0.6672	0.0348	2.6536	0.4303	1.1983	-0.1491	-0.5784	-0.3028	0.7551	arsenite-transporting ATPase [EC:3.6.3.16]
K08981		-0.5064	-1.7244	-0.3538	-0.9253	-0.7992	-0.4594	-0.7243	1.1536	-0.0701	1.9922	0.4476	1.744	-0.0324	-0.3856	-0.1836	0.8272	putative membrane protein
K02808		-0.5462	-1.1997	-0.3907	-0.4932	-0.965	-0.9612	-0.7015	-0.8039	-0.5203	2.4386	1.1678	0.3052	0.7974	0.3429	0.3936	1.136	PTS system, sucrose-specific IIA component [EC:2.7.1.69]
K02809		-0.6667	-1.2344	-0.5338	-0.5658	-0.9258	-1.041	-0.8036	-0.8919	-0.5346	2.0049	1.0435	0.5294	0.9426	0.7281	0.813	1.1361	PTS system, sucrose-specific IIB component [EC:2.7.1.69]
K02755		-0.825	-1.1885	-0.611	-0.5562	-0.8554	-1.1774	-0.5077	-1.0143	-0.3032	2.0881	1.08	0.5421	0.9012	0.6411	0.6818	1.1043	PTS system, beta-glucosides-specific IIA component [EC:2.7.1.69]
K02756		-0.7526	-1.2412	-0.5507	-0.537	-0.9123	-1.23	-0.5695	-0.8726	-0.3679	2.0765	1.0993	0.5493	0.8726	0.6193	0.6657	1.1511	PTS system, beta-glucosides-specific IIB component [EC:2.7.1.69]
K06890		-0.6295	-1.47	-0.4694	-0.9874	-0.8135	-0.7413	-0.5883	-0.5254	-0.2671	2.5465	0.7748	0.3523	0.877	0.4241	0.6279	0.8892	None
K03316		-0.5339	-1.6554	-0.3207	-0.9271	-0.7794	-0.9361	-0.4585	-0.7428	-0.3532	2.2681	0.8621	0.4412	0.9146	0.5545	0.7183	0.9484	monovalent cation:H+ antiporter, CPA1 family
K03799		-0.6266	-1.5179	-0.4443	-0.954	-0.8816	-0.917	-0.5124	-0.533	-0.4554	2.2846	0.839	0.5644	0.9347	0.5641	0.7289	0.9266	heat shock protein HtpX [EC:3.4.24.-]
K01760		-0.6561	-1.2257	-0.4905	-0.9574	-1.0082	-0.7047	-0.7598	-0.8176	-0.3779	2.238	1.0067	0.516	0.9415	0.5999	0.7156	0.9805	cystathionine beta-lyase [EC:4.4.1.8]
K03366		-0.6193	-1.3889	-0.4337	-0.9229	-0.9667	-0.7904	-0.6561	-0.8003	-0.3305	2.2429	1.0056	0.4827	0.9171	0.5765	0.6966	0.9873	(R,R)-butanediol dehydrogenase / diacetyl reductase [EC:1.1.1.4 1.1.1.303]
K03311		-0.6269	-1.2939	-0.3558	-0.9844	-0.9645	-0.9381	-0.6282	-0.6861	-0.4511	2.3012	0.9054	0.5484	0.8851	0.7043	0.733	0.8515	branched-chain amino acid:cation transporter, LIVCS family
K01835		-0.5509	-1.3954	-0.384	-0.9473	-0.8832	-0.9463	-0.5252	-0.7727	-0.4812	2.3148	0.9497	0.5546	0.811	0.742	0.7234	0.7907	phosphoglucomutase [EC:5.4.2.2]
K01779		-0.5477	-1.3467	-0.3585	-0.9378	-0.9023	-0.974	-0.5644	-0.6876	-0.4045	2.4478	0.9584	0.5169	0.7927	0.6534	0.6033	0.7511	aspartate racemase [EC:5.1.1.13]
K00997		-0.6844	-1.2252	-0.5999	-0.8817	-0.9433	-0.7217	-0.1936	-0.4591	-0.7614	2.6726	0.859	0.4138	0.6747	0.5947	0.5732	0.6823	holo-[acyl-carrier protein] synthase [EC:2.7.8.7]
K00872		-0.7075	-1.3518	-0.6078	-0.8271	-0.8656	-0.6999	-0.1729	-0.3895	-0.5721	2.7872	0.8611	0.3767	0.6404	0.4671	0.4146	0.647	homoserine kinase [EC:2.7.1.39]
K00963		-0.7398	-1.2969	-0.6031	-0.9239	-0.9693	-0.7887	-0.2889	-0.5136	-0.6784	2.4322	0.823	0.4871	0.8244	0.6845	0.7362	0.8152	UTP--glucose-1-phosphate uridylyltransferase [EC:2.7.7.9]
K01838		-0.6636	-1.4933	-0.4532	-1.0646	-0.9903	-0.8243	-0.0117	-0.5035	-0.5859	2.3791	0.9395	0.4999	0.7725	0.6452	0.6025	0.7518	beta-phosphoglucomutase [EC:5.4.2.6]
K02777		-0.4846	-1.6275	-0.2308	-0.9182	-0.7128	-1.05	-0.3208	-0.7123	-0.4176	2.4531	0.914	0.4999	0.7543	0.6151	0.5575	0.6808	PTS system, glucose-specific IIA component [EC:2.7.1.69]
K02781		-0.5122	-1.3794	-0.2769	-0.9216	-0.8009	-0.9386	-0.4378	-0.6844	-0.4503	2.6215	1.0622	0.5156	0.6469	0.5842	0.3726	0.5989	PTS system, glucitol/sorbitol-specific IIA component [EC:2.7.1.69]
K02760		-0.524	-1.4864	-0.2969	-1.0472	-0.7811	-0.9031	-0.5374	-0.5513	-0.3349	2.5569	0.9321	0.5612	0.6647	0.6966	0.5232	0.5277	PTS system, cellobiose-specific IIB component [EC:2.7.1.69]
K02759		-0.5393	-1.5367	-0.2631	-1.0592	-0.7764	-0.885	-0.5127	-0.5559	-0.3288	2.5308	0.9338	0.5573	0.6658	0.6931	0.5274	0.549	PTS system, cellobiose-specific IIA component [EC:2.7.1.69]
K01488		-0.5763	-1.2787	-0.2773	-0.9347	-0.7849	-0.9134	-0.4196	-0.6851	-0.4942	2.6604	0.8944	0.2777	0.8383	0.3457	0.5052	0.8426	adenosine deaminase [EC:3.5.4.4]
K01823		-0.5754	-1.364	-0.3458	-0.7979	-0.7223	-0.7861	-0.3954	-0.7372	-0.4793	2.7439	0.883	0.2064	0.7922	0.2764	0.4493	0.8521	isopentenyl-diphosphate delta-isomerase [EC:5.3.3.2]
K01581		-0.6172	-1.4223	-0.3768	-0.8933	-0.7899	-0.6736	-0.4086	-0.7714	-0.4903	2.6005	0.9069	0.3069	0.8554	0.3827	0.5352	0.8558	ornithine decarboxylase [EC:4.1.1.17]
K07106		-0.585	-1.4683	-0.3134	-0.8582	-0.8149	-0.8529	-0.4348	-0.465	-0.495	2.6711	0.8597	0.4074	0.7894	0.2855	0.4522	0.8223	N-acetylmuramic acid 6-phosphate etherase [EC:4.2.-.-]
K03647		-0.548	-1.5869	-0.3291	-0.9189	-0.7107	-0.7812	-0.4343	-0.6164	-0.2589	2.6426	0.8815	0.2547	0.7896	0.301	0.4656	0.8495	protein involved in ribonucleotide reduction
K00564		-0.5583	-1.5591	-0.3433	-0.9235	-0.7024	-0.755	-0.43	-0.6542	-0.3222	2.6357	0.8851	0.2748	0.8056	0.3179	0.4802	0.8487	ribosomal RNA small subunit methyltransferase C [EC:2.1.1.172]; ribosomal RNA small subunit methyltransferase C [EC:2.1.1.52]
K00135		-0.4857	-1.5549	-0.2549	-0.8835	-0.7672	-0.8876	-0.3848	-0.7043	-0.3604	2.5845	0.8985	0.266	0.8104	0.3466	0.5055	0.8719	succinate-semialdehyde dehydrogenase (NADP+) [EC:1.2.1.16]
K00867		-0.5248	-1.5877	-0.2814	-0.8748	-0.7438	-0.888	-0.3751	-0.7276	-0.3628	2.532	0.9102	0.3049	0.8318	0.381	0.532	0.8739	type I pantothenate kinase [EC:2.7.1.33]
K02221		-0.4891	-1.5074	-0.2977	-0.8904	-0.7877	-0.8091	-0.4076	-0.6967	-0.3418	2.648	0.8881	0.2367	0.8024	0.3168	0.4796	0.8561	YggT family protein
K01878		-0.4902	-1.4834	-0.3149	-0.8851	-0.7966	-0.817	-0.4096	-0.7126	-0.3894	2.6281	0.8965	0.2696	0.812	0.3331	0.4936	0.866	glycyl-tRNA synthetase alpha chain [EC:6.1.1.14]
K01419		-0.4925	-1.4656	-0.3123	-0.8862	-0.8008	-0.8577	-0.4031	-0.7117	-0.4058	2.6123	0.8996	0.2853	0.8218	0.3455	0.5041	0.8672	ATP-dependent HslUV protease, peptidase subunit HslV [EC:3.4.25.2]; ATP-dependent HslUV protease, peptidase subunit HslV [EC:3.4.25.-]
K03667		-0.4925	-1.4656	-0.3123	-0.8862	-0.8008	-0.8577	-0.4031	-0.7117	-0.4058	2.6123	0.8996	0.2853	0.8218	0.3455	0.5041	0.8672	ATP-dependent HslUV protease ATP-binding subunit HslU
K01879		-0.5084	-1.5261	-0.2943	-0.8813	-0.7738	-0.8172	-0.3993	-0.7204	-0.3807	2.6057	0.8997	0.2652	0.8166	0.3448	0.5029	0.8667	glycyl-tRNA synthetase beta chain [EC:6.1.1.14]
K09773		-0.5248	-1.5161	-0.3222	-0.8861	-0.768	-0.8278	-0.4009	-0.7255	-0.3983	2.581	0.9047	0.3052	0.8286	0.3624	0.5176	0.8702	hypothetical protein
K02793		-0.6133	-1.2014	-0.4046	-0.978	-0.8514	-0.7357	-0.5863	-0.6499	-0.4758	2.6659	1.0304	0.47	0.7235	0.5252	0.4233	0.6582	PTS system, mannose-specific IIA component [EC:2.7.1.69]
K02796		-0.6078	-1.2576	-0.394	-1.0047	-0.781	-0.6782	-0.6282	-0.5706	-0.3854	2.7496	1.0056	0.4307	0.6762	0.4614	0.3604	0.6235	PTS system, mannose-specific IID component
K02795		-0.6246	-1.2828	-0.4241	-1.0203	-0.7437	-0.628	-0.6595	-0.5451	-0.3505	2.7635	0.9797	0.4113	0.6493	0.4689	0.386	0.62	PTS system, mannose-specific IIC component
K02794		-0.6426	-1.2317	-0.4546	-1.0057	-0.7633	-0.5944	-0.6691	-0.5556	-0.3805	2.7625	1.014	0.4004	0.6782	0.4348	0.3652	0.6424	PTS system, mannose-specific IIB component [EC:2.7.1.69]
K03458		-0.4735	-1.2611	-0.2595	-0.9803	-0.9344	-0.9441	-0.6456	-0.4411	-0.3594	2.7192	0.8437	0.4138	0.6203	0.5078	0.4989	0.6952	nucleobase:cation symporter-2, NCS2 family
K04042		-0.4528	-1.223	-0.4701	-0.9621	-0.8957	-0.763	-0.555	-0.6375	-0.4093	2.7365	0.847	0.2961	0.7106	0.4875	0.5534	0.7374	bifunctional UDP-N-acetylglucosamine pyrophosphorylase / Glucosamine-1-phosphate N-acetyltransferase [EC:2.7.7.23 2.3.1.157]; bifunctional protein GlmU [EC:2.7.7.23 2.3.1.157]
K02799		-1.2226	-0.8827	-0.705	-0.3723	-0.9963	-0.8735	-0.5955	-1.2239	-0.4743	1.6853	0.9779	0.7247	1.0443	0.8989	0.9512	1.0638	PTS system, mannitol-specific IIB component [EC:2.7.1.69]
K02803		-1.0319	-0.9437	-0.5032	-0.7448	-1.0588	-0.6765	-0.7908	-1.0332	-0.7766	1.3841	0.9731	0.8087	1.102	1.0058	1.0814	1.2042	PTS system, N-acetylglucosamine-specific IIB component [EC:2.7.1.69]
K02802		-1.0026	-0.9156	-0.4798	-0.719	-1.0292	-0.9053	-0.7645	-1.0039	-0.7504	1.3733	0.9778	0.8153	1.1052	1.0102	1.0814	1.2071	PTS system, N-acetylglucosamine-specific IIA component [EC:2.7.1.69]
K07506		-1.2138	-0.8713	-0.9033	-0.5273	-0.4628	-1.1106	-0.6513	-0.7981	-0.5328	2.1905	0.758	0.5461	0.9476	0.805	0.9058	0.9184	AraC family transcriptional regulator
K06197		-1.1882	-0.6238	-0.903	-0.6772	-0.7298	-1.0888	-0.6992	-0.931	-0.5234	1.8402	0.7924	0.6991	1.0588	0.9299	1.0188	1.0252	cation transport regulator
K09969		-1.281	-0.7024	-0.9886	-0.7571	-0.5598	-0.9216	-0.7797	-0.7889	-0.5996	1.8246	0.799	0.7208	1.0502	0.941	1.0122	1.0309	general L-amino acid transport system substrate-binding protein
K09970		-1.255	-0.6702	-0.9596	-0.7253	-0.7922	-0.8918	-0.7487	-0.7577	-0.5668	1.8829	0.802	0.7004	1.0273	0.9277	0.9954	1.0317	general L-amino acid transport system permease protein
K09971		-1.2497	-0.6777	-0.9607	-0.7316	-0.797	-0.8944	-0.7545	-0.7632	-0.5766	1.8194	0.8059	0.7287	1.0542	0.9462	1.0166	1.0345	general L-amino acid transport system permease protein
K00389		-1.308	-0.9541	-1.0175	-0.634	-0.8415	-0.9512	-0.8096	-0.1117	-0.6302	1.7877	0.7462	0.7648	1.04	0.9186	0.9947	1.0056	putative membrane protein
K07300		-1.2106	-0.8878	-0.9182	-0.4936	-0.7144	-1.1134	-0.7999	-0.5162	-0.569	1.9968	0.7363	0.6354	0.9864	0.8444	0.9331	1.0908	Ca2+:H+ antiporter
K09780		-0.9227	-1.0099	-1.0309	-0.5229	-0.9065	-1.0121	-0.7553	-0.5316	-0.5913	1.9697	0.722	0.618	1.057	0.899	0.9971	1.0203	hypothetical protein
K06962		-0.7401	-0.8056	-0.6948	-0.5871	-0.7074	-0.6483	-1.0723	-0.6304	-0.881	2.5577	1.1048	0.5886	0.7114	0.6522	0.4587	0.6937	None
K01958		-0.6192	-0.6654	-0.7349	-0.5362	-0.7259	-0.6223	-1.1564	-0.6143	-0.9978	2.5864	1.0977	0.5931	0.6955	0.6465	0.4277	0.6254	pyruvate carboxylase [EC:6.4.1.1]
K02779		-0.849	-0.6846	-0.8409	-0.5057	-0.6954	-0.5722	-1.1504	-0.5715	-0.9165	2.492	0.9498	0.4566	0.9026	0.4711	0.6105	0.9036	PTS system, glucose-specific IIC component
K07038		-0.7233	-0.7634	-0.8023	-0.6022	-0.7446	-0.6882	-1.195	-0.6545	-1.0048	2.1857	1.0147	0.7064	0.9	0.7956	0.7483	0.8275	inner membrane protein
K02770		-0.5259	-0.9982	-0.519	-0.8307	-0.9331	-0.9505	-0.7557	-0.5967	-0.6777	2.5483	0.976	0.6225	0.7235	0.7671	0.5858	0.5643	PTS system, fructose-specific IIC component
K00882		-0.481	-1.0264	-0.4581	-0.8016	-0.8497	-0.886	-0.7266	-0.4862	-0.5613	2.8671	0.8194	0.3569	0.6227	0.5269	0.4932	0.5907	1-phosphofructokinase [EC:2.7.1.56]
K01207		-0.4091	-0.9617	-0.4809	-0.7683	-0.9018	-0.9003	-0.7189	-0.5322	-0.6316	2.8575	0.8209	0.3562	0.6367	0.5484	0.5082	0.5769	beta-N-acetylhexosaminidase [EC:3.2.1.52]
K01514		-0.6026	-1.1715	-0.4365	-0.6342	-0.9419	-1.0486	-0.9719	-0.4835	-0.7042	2.2765	0.874	0.5449	0.9151	0.6801	0.7644	0.9399	exopolyphosphatase [EC:3.6.1.11]
K07483		-0.6202	-0.9889	-0.6647	-0.8328	-1.2344	-0.8988	-0.8082	-0.3905	-0.5944	2.2772	0.8624	0.6552	0.845	0.9068	0.821	0.6654	transposase
K01632		-0.9665	-0.9204	-0.6368	-0.9004	-1.074	-0.2618	-0.682	-0.8236	-0.4082	2.4199	1.1882	0.4154	0.9004	0.3895	0.4137	0.9468	fructose-6-phosphate phosphoketolase [EC:4.1.2.22]
K09693		-0.8886	-0.9781	-0.5553	-0.8578	-1.0689	-0.3312	-0.648	-0.915	-0.4413	2.4265	1.1851	0.4061	0.8924	0.3916	0.4243	0.9583	teichoic acid transport system ATP-binding protein [EC:3.6.3.40]
K09962		-1.1156	-0.8095	-0.6001	-0.8146	-1.1017	-0.1775	-0.6246	-1.009	-0.524	2.3066	1.1825	0.4758	0.9201	0.4535	0.4771	0.961	hypothetical protein
K05992		-1.1213	-0.8051	-0.6	-0.8084	-1.1092	-0.1817	-0.6226	-1.0071	-0.5181	2.3098	1.1853	0.4778	0.9224	0.4558	0.478	0.9443	None
K01208		-1.1192	-0.8066	-0.599	-0.8056	-1.1047	-0.1857	-0.6216	-1.0141	-0.5187	2.3086	1.1825	0.4765	0.92	0.4545	0.4768	0.9564	cyclomaltodextrinase [EC:3.2.1.54]
K06216		-1.1085	-0.7941	-0.6282	-0.773	-1.1569	-0.235	-0.6475	-0.8586	-0.4845	2.3909	1.1853	0.4311	0.9024	0.4024	0.4269	0.9476	putative ribose uptake protein
K00863		-1.0195	-0.8216	-0.5437	-0.8301	-1.1046	-0.2581	-0.687	-0.926	-0.5439	2.3825	1.1851	0.4363	0.9094	0.4188	0.4445	0.958	dihydroxyacetone kinase [EC:2.7.1.29]
K02082		-1.0591	-1.0284	-0.8464	-0.9797	-0.838	-0.3464	-0.8753	-0.6677	-0.456	2.1649	1.0081	0.5997	0.969	0.6453	0.7495	0.9606	tagatose-6-phosphate ketose/aldose isomerase [EC:5.-.-.-]
K00557		-1.1361	-0.8535	-0.6687	-0.8553	-1.1209	-0.2974	-0.6894	-1.0383	-0.5952	1.9283	1.0354	0.6987	1.0066	0.7562	0.8367	0.993	tRNA (uracil-5-)-methyltransferase [EC:2.1.1.35]
K07223		-0.9128	-1.2103	-0.6324	-1.012	-1.0938	-0.6127	-0.7856	-0.4121	-0.6408	1.8784	0.959	0.7726	1.0217	0.7848	0.8907	1.0052	putative iron-dependent peroxidase
K02001		-0.8699	-1.0113	-0.7802	-0.9729	-1.2378	-0.5229	-0.8168	-0.3156	-0.6289	2.0673	1.004	0.7228	0.9643	0.6673	0.7644	0.9662	glycine betaine/proline transport system permease protein
K06895		-0.7723	-1.0533	-0.6845	-0.9286	-1.0545	-0.5979	-0.8107	-0.4624	-0.6615	2.3004	0.9791	0.6238	0.9295	0.561	0.6826	0.9492	L-lysine exporter family protein LysE/ArgO
K02002		-0.7962	-1.1304	-0.644	-0.9978	-1.1358	-0.6249	-0.7895	-0.3815	-0.6094	2.1512	0.9985	0.6847	0.9479	0.6269	0.734	0.9662	glycine betaine/proline transport system substrate-binding protein
K00782		-0.8374	-1.2477	-0.6501	-0.9554	-1.0083	-0.5879	-0.7564	-0.4031	-0.6318	2.1857	0.995	0.6631	0.9426	0.6107	0.7204	0.9607	hypothetical protein
K03317		-0.8277	-0.9877	-0.6499	-0.7744	-0.8601	-0.5616	-0.6921	-0.8615	-0.7369	2.4023	0.9946	0.4537	0.9284	0.538	0.6695	0.9654	concentrative nucleoside transporter, CNT family
K03973		-0.7589	-1.077	-0.4304	-0.9495	-1.0092	-0.6861	-0.7588	-0.8485	-0.5748	2.2109	1.0185	0.5492	0.962	0.6298	0.7403	0.9824	phage shock protein C
K06726		-0.8423	-0.9526	-0.5041	-0.9361	-1.1158	-0.6617	-0.7825	-0.7177	-0.5563	2.2458	1.0106	0.5333	0.9591	0.6148	0.7282	0.9773	D-ribose pyranase [EC:5.-.-.-]
K01096		-0.934	-1.0153	-0.6403	-0.9059	-1.0915	-0.4355	-0.7196	-0.9611	-0.5347	2.0236	1.035	0.6553	0.9973	0.7208	0.8108	0.9952	phosphatidylglycerophosphatase B [EC:3.1.3.27]
K02532		-0.9428	-1.02	-0.6506	-0.9144	-1.0498	-0.445	-0.7318	-0.945	-0.5449	2.0304	1.0329	0.652	0.9992	0.7209	0.813	0.996	MFS transporter, OHS family, lactose permease
K02000		-0.8186	-1.1584	-0.5338	-0.9455	-1.0213	-0.5577	-0.7051	-0.8959	-0.5283	2.1112	1.026	0.6049	0.9775	0.6752	0.7762	0.9933	glycine betaine/proline transport system ATP-binding protein [EC:3.6.3.32]
K01772		-0.7359	-1.0849	-0.6049	-0.9365	-1.07	-0.5267	-0.714	-0.8521	-0.5462	2.23	1.0107	0.5474	0.9531	0.6174	0.7304	0.9821	ferrochelatase [EC:4.99.1.1]
K02783		-0.7292	-0.9007	-0.5599	-1.0151	-1.102	-0.7103	-0.8757	-0.7229	-0.7205	1.9979	1.0428	0.7807	0.9445	0.8574	0.8221	0.891	PTS system, glucitol/sorbitol-specific IIC component
K03708		-0.6685	-1.0086	-0.5148	-0.9241	-1.0642	-0.6866	-0.7687	-0.8799	-0.6067	2.2309	1.0956	0.6534	0.7995	0.8144	0.7141	0.8143	transcriptional regulator CtsR
K00359		-0.6248	-1.0321	-0.443	-0.9491	-1.0547	-0.7507	-0.7421	-0.7665	-0.5639	2.3826	1.1183	0.6042	0.7715	0.7141	0.5573	0.779	NADH oxidase [EC:1.6.-.-]
K07172		-0.7769	-0.8284	-0.9906	-0.8306	-0.9855	-0.9591	-0.8068	0.177	-0.6061	2.4543	0.8798	0.7458	0.7821	0.3723	0.5253	0.8474	None
K02782		-1.3581	-1.2465	-0.7807	-0.4975	-0.8895	-1.2294	-0.5326	0.4795	-0.4441	2.041	0.9411	0.8959	0.793	0.4374	0.4825	0.9081	PTS system, glucitol/sorbitol-specific IIB component [EC:2.7.1.69]
K02076		-0.9333	-1.146	-0.7079	-1.055	-1.2822	-0.2167	0.4022	-0.1484	-0.647	2.5354	1.071	0.1548	0.7247	0.182	0.2319	0.8347	Fur family transcriptional regulator, zinc uptake regulator
K00627		-0.7786	-0.7657	-1.0197	-0.4935	-0.7399	-0.5192	-0.2232	-0.2516	-1.1618	2.8721	0.8075	0.2332	0.7274	0.1763	0.3651	0.7715	pyruvate dehydrogenase E2 component (dihydrolipoamide acetyltransferase) [EC:2.3.1.12]
K05879		-0.6542	-0.7878	-0.8264	-0.7806	-1.0005	-0.6164	-0.1319	-0.3028	-0.9813	2.847	0.7702	0.1523	0.7074	0.2996	0.5073	0.7981	dihydroxyacetone kinase, C-terminal domain [EC:2.7.1.-]
K05878		-0.6542	-0.7878	-0.8264	-0.7806	-1.0005	-0.6168	-0.1322	-0.3029	-0.9807	2.847	0.7709	0.1523	0.7075	0.2993	0.5069	0.7981	dihydroxyacetone kinase, N-terminal domain [EC:2.7.1.-]
K01963		-0.5594	-0.9064	-0.6432	-0.8553	-1.0976	-0.7497	-0.3158	-0.4084	-0.8112	2.7794	0.8931	0.3596	0.6779	0.5099	0.4572	0.6698	acetyl-CoA carboxylase carboxyl transferase subunit beta [EC:6.4.1.2]
K02160		-0.6705	-0.9238	-0.7114	-0.8714	-1.0942	-0.6927	-0.3357	-0.4407	-0.8195	2.6689	0.8832	0.3952	0.6939	0.6106	0.5939	0.714	acetyl-CoA carboxylase biotin carboxyl carrier protein
K00616		-0.7086	-0.8481	-0.7403	-0.745	-1.0282	-0.5928	-0.3185	-0.3092	-1.0917	2.753	0.8551	0.5303	0.6747	0.5191	0.4497	0.6003	transaldolase [EC:2.2.1.2]
K06213		-0.6657	-0.9114	-0.6833	-0.826	-1.0282	-0.6513	-0.408	-0.2545	-0.8785	2.8294	0.8	0.4711	0.6048	0.5242	0.494	0.5834	magnesium transporter
K00901		-0.8742	-0.9885	-0.8972	-0.8066	-0.873	-0.5519	-0.2854	-0.4554	-0.9764	2.5483	0.9394	0.5231	0.7627	0.6223	0.5727	0.7398	diacylglycerol kinase [EC:2.7.1.107]
K03546		-0.7365	-0.9388	-0.7425	-1.0038	-1.2072	-0.6167	-0.2205	-0.3457	-0.8677	2.5087	0.8854	0.54	0.7277	0.6607	0.6386	0.7183	exonuclease SbcC
K01962		-0.7256	-0.968	-0.8689	-0.8811	-1.0877	-0.7008	-0.3569	-0.5111	-0.8768	2.3499	0.8948	0.561	0.8839	0.7069	0.7356	0.8449	acetyl-CoA carboxylase carboxyl transferase subunit alpha [EC:6.4.1.2]
K01176		-1.0259	-1.0484	-0.8613	-0.9166	-1.02	-0.4073	0.0929	-0.2428	-1.0086	2.4727	0.8828	0.4563	0.8226	0.3977	0.5445	0.8615	alpha-amylase [EC:3.2.1.1]
K07078		-0.9078	-1.1476	-0.7436	-0.8804	-1.0766	-0.4746	0.0181	-0.2686	-0.8655	2.5817	0.8764	0.4091	0.7893	0.3326	0.4924	0.8651	None
K07571		-0.6528	-0.9609	-0.7264	-1.033	-1.2693	-0.5111	-0.0362	-0.405	-0.7183	2.6528	1.006	0.3756	0.5766	0.6116	0.4722	0.6182	S1 RNA binding domain protein
K00563		-0.7136	-1.0919	-0.8037	-1.091	-1.1137	-0.5059	-0.0073	-0.3239	-0.5529	2.6537	0.877	0.2276	0.7906	0.3158	0.482	0.8573	23S rRNA (guanine745-N1)-methyltransferase [EC:2.1.1.187]; rRNA (guanine-N1-)-methyltransferase [EC:2.1.1.51]
K02530		-0.8422	-1.1359	-0.5971	-0.9215	-0.7352	-0.2995	-0.7611	-0.5998	-0.3085	2.686	1.1571	0.269	0.7963	0.1807	0.2239	0.8877	DeoR family transcriptional regulator, lactose phosphotransferase system repressor
K01636		-0.8485	-1.0147	-0.4714	-0.8841	-0.9561	-0.3749	-0.6407	-0.9004	-0.5203	2.4933	1.185	0.3703	0.8763	0.3492	0.387	0.9499	None
K14205		-0.795	-1.0546	-0.527	-0.8665	-1.0593	-0.4032	-0.6526	-0.8493	-0.4077	2.4767	1.1804	0.372	0.8747	0.3597	0.3975	0.9543	phosphatidylglycerol lysyltransferase [EC:2.3.2.3]
K00823		-0.8031	-1.0599	-0.5369	-0.8646	-1.052	-0.3967	-0.6449	-0.8851	-0.4032	2.4567	1.1758	0.3785	0.8809	0.3791	0.4198	0.9556	4-aminobutyrate aminotransferase [EC:2.6.1.19]
K07570		-0.8104	-1.0217	-0.4506	-0.8637	-0.9806	-0.4584	-0.6223	-0.7818	-0.4325	2.6065	1.1722	0.2886	0.8317	0.269	0.3171	0.9368	general stress protein 13
K03489		-0.8198	-1.0344	-0.4911	-0.8761	-0.9803	-0.4223	-0.656	-0.7653	-0.3895	2.5905	1.1782	0.2996	0.8446	0.2762	0.3164	0.9294	GntR family transcriptional regulator, transcriptional regulator of bglA
K09952		-0.77	-1.1173	-0.4616	-0.8812	-0.9118	-0.3938	-0.6452	-0.8549	-0.4401	2.5619	1.1719	0.3161	0.8429	0.297	0.3433	0.9426	hypothetical protein
K01073		-0.7657	-1.106	-0.4444	-0.8806	-0.9821	-0.42	-0.6151	-0.9037	-0.4479	2.502	1.1783	0.3505	0.8649	0.3395	0.3812	0.9492	acyl-CoA hydrolase [EC:3.1.2.20]
K03713		-0.7517	-1.1376	-0.4284	-0.8903	-0.9712	-0.449	-0.6192	-0.8537	-0.4263	2.5223	1.1732	0.334	0.8528	0.3235	0.3686	0.953	MerR family transcriptional regulator, glutamine synthetase repressor
K01529		-0.5802	-1.1675	-0.3215	-0.8777	-0.9229	-0.5855	-0.6528	-0.8016	-0.3543	2.6511	1.1538	0.2298	0.7964	0.2221	0.2822	0.9286	None
K01575		-0.6283	-1.2599	-0.3943	-0.9045	-0.9394	-0.5645	-0.6141	-0.7288	-0.2803	2.6042	1.1502	0.2496	0.8044	0.2543	0.3143	0.9373	acetolactate decarboxylase [EC:4.1.1.5]
K06191		-0.6751	-1.2154	-0.421	-0.9153	-0.9545	-0.5138	-0.6273	-0.7534	-0.3235	2.5764	1.1569	0.2805	0.8267	0.2837	0.3383	0.9369	glutaredoxin-like protein NrdH
K08972		-0.6813	-1.1219	-0.4462	-0.8907	-0.9672	-0.4222	-0.6195	-0.7298	-0.3574	2.6749	1.1545	0.2165	0.7945	0.2102	0.2658	0.9198	putative membrane protein
K13953		-0.676	-1.1905	-0.4693	-0.8639	-1.01	-0.5248	-0.6285	-0.8063	-0.3178	2.5341	1.1606	0.3097	0.8393	0.3188	0.371	0.9536	alcohol dehydrogenase, propanol-preferring [EC:1.1.1.1]
K04086		-0.6963	-1.1857	-0.4116	-0.8811	-0.9622	-0.4916	-0.6098	-0.8509	-0.3838	2.5431	1.1676	0.3088	0.8402	0.3077	0.3576	0.9479	ATP-dependent Clp protease ATP-binding subunit ClpL
K03309		-0.6344	-1.1357	-0.4126	-0.8729	-0.9692	-0.4874	-0.6619	-0.8426	-0.4232	2.5753	1.1711	0.2947	0.8376	0.2864	0.3335	0.9414	dicarboxylate/amino acid:cation (Na+ or H+) symporter, DAACS family
K06919		-0.5963	-0.8739	-0.7687	-0.7598	-1.0779	-0.4939	-0.6598	-0.6753	-0.5295	2.6957	1.0299	0.2612	0.8305	0.311	0.4307	0.8761	putative DNA primase/helicase
K01250		-0.5978	-0.8761	-0.3261	-0.8535	-0.9662	-0.5183	-0.6944	-0.7639	-0.5141	2.7717	1.1523	0.1692	0.7778	0.1437	0.199	0.8968	pyrimidine-specific ribonucleoside hydrolase [EC:3.2.-.-]
K01173		-0.742	-0.9063	-0.5104	-0.6238	-0.9935	-0.3359	-0.6845	-0.8639	-0.5758	2.7085	1.1756	0.2171	0.8152	0.1901	0.2269	0.9027	endonuclease [EC:3.1.30.-]; endonuclease G, mitochondrial
K07118		-0.5324	-0.8904	-0.6243	-0.9122	-1.0456	-0.5454	-0.5992	-0.3075	-0.562	2.8131	1.1092	0.3813	0.7026	0.0434	0.1059	0.8635	None
K01005		-0.817	-1.188	-0.5827	-0.9588	-0.5907	-0.303	-0.822	-0.1519	-0.289	2.8435	1.075	0.4218	0.6573	-0.0549	-0.0047	0.765	None
K07304		-0.5391	-1.2719	-0.4223	-0.6958	-0.6281	-0.784	-0.604	-0.5299	-0.4439	2.928	0.8264	0.1802	0.7112	0.1329	0.3303	0.81	peptide-methionine (S)-S-oxide reductase [EC:1.8.4.11]
K07305		-0.5623	-1.2322	-0.4136	-0.6614	-0.6468	-0.8608	-0.5774	-0.5946	-0.5566	2.8575	0.8565	0.2049	0.759	0.2065	0.3917	0.8293	peptide-methionine (R)-S-oxide reductase [EC:1.8.4.12]
K06878		-0.5598	-1.2497	-0.4123	-0.6577	-0.6245	-0.8868	-0.5874	-0.6009	-0.5536	2.8367	0.8645	0.2166	0.7644	0.214	0.3976	0.8389	tRNA-binding protein
K00857		-0.5171	-1.2299	-0.3484	-0.6447	-0.8052	-0.6919	-0.3969	-0.3935	-0.4417	3.09	0.735	0.1597	0.6184	-0.0362	0.1832	0.7193	thymidine kinase [EC:2.7.1.21]
K04047		-0.595	-1.0793	-0.4662	-0.5663	-0.6048	-0.6829	-0.5407	-0.382	-0.6666	3.1114	0.7412	0.2244	0.6249	-0.0296	0.1901	0.7213	starvation-inducible DNA-binding protein
K02440		-0.5346	-1.1273	-0.4138	-0.6747	-0.6559	-0.6846	-0.5842	-0.5539	-0.5136	2.9992	0.9426	0.0919	0.6833	0.0468	0.2015	0.7774	glycerol uptake facilitator protein
K01256		-0.5693	-1.1492	-0.4316	-0.6016	-0.6064	-0.7722	-0.56	-0.5712	-0.5739	2.995	0.8139	0.1211	0.7076	0.1035	0.3059	0.7884	aminopeptidase N [EC:3.4.11.2]
K08728		-0.5342	-1.3531	-0.2672	-0.7989	-0.7155	-0.6119	-0.3404	-0.711	-0.342	2.8475	1.1264	0.0866	0.721	0.0237	0.0688	0.8001	nucleoside deoxyribosyltransferase [EC:2.4.2.6]
K03492		-0.5669	-1.3388	-0.3053	-0.8089	-0.7031	-0.5774	-0.3405	-0.735	-0.3897	2.8246	1.1403	0.12	0.747	0.0489	0.0831	0.8018	GntR family transcriptional regulator
K03722		-0.6096	-1.2465	-0.464	-0.7449	-0.8062	-0.6783	0.0052	-0.3035	-0.509	3.0554	0.7339	-0.0088	0.6213	0.0037	0.2204	0.731	ATP-dependent DNA helicase DinG [EC:3.6.4.12]; ATP-dependent DNA helicase DinG [EC:3.6.1.-]
K01239		-0.6641	-1.3122	-0.3577	-0.9809	-0.9413	-0.6968	-0.0638	-0.4828	-0.4664	2.7544	0.9707	0.1441	0.7429	0.2028	0.3353	0.8157	purine nucleosidase [EC:3.2.2.1]
K05985		-0.5161	-1.2403	-0.4417	-0.9951	-0.9305	-0.5731	0.0666	-0.3365	-0.4314	3.0173	0.9577	0.2117	0.3967	0.3238	0.068	0.4228	ribonuclease M5 [EC:3.1.26.8]
K04094		-0.5014	-1.1933	-0.4677	-0.9923	-0.9699	-0.5215	0.0608	-0.3426	-0.4729	3.05	0.8917	0.1674	0.3352	0.3986	0.2029	0.3549	methylenetetrahydrofolate--tRNA-(uracil-5-)-methyltransferase [EC:2.1.1.74]; glucose inhibited division protein Gid
K04074		-0.5161	-1.2744	-0.4651	-1.0345	-0.9935	-0.6627	0.0886	-0.4671	-0.6414	2.7949	0.9626	0.2927	0.4848	0.5234	0.3684	0.5394	cell division initiation protein
K07173		-0.5376	-1.2285	-0.4631	-0.9962	-0.9628	-0.8145	-0.0961	-0.3956	-0.5334	2.8402	0.8437	0.2941	0.6228	0.4482	0.3863	0.5926	S-ribosylhomocysteine lyase [EC:4.4.1.21]
K07461		-0.5935	-1.2185	-0.4591	-0.8865	-0.9262	-0.7807	-0.2181	-0.3561	-0.6032	2.8838	0.8362	0.325	0.6099	0.4309	0.3673	0.5888	putative endonuclease
K03816		-0.3671	-1.1312	-0.2391	-0.8837	-0.8825	-0.7815	-0.5414	-0.3368	-0.2866	3.1028	0.884	0.3113	0.3052	0.334	0.1387	0.3737	xanthine phosphoribosyltransferase [EC:2.4.2.22]
K02029		-0.3932	-1.0338	-0.2964	-0.9294	-0.9011	-0.891	-0.4964	-0.5379	-0.4273	2.9722	0.8587	0.2324	0.5305	0.4197	0.3483	0.5446	polar amino acid transport system permease protein
K08602		-0.4163	-1.2369	-0.2765	-0.8819	-0.8392	-0.8679	-0.5245	-0.546	-0.2945	2.9262	0.9627	0.2781	0.4518	0.4827	0.3044	0.4778	oligoendopeptidase F [EC:3.4.24.-]
K01443		-0.403	-0.7508	-0.3092	-0.8778	-0.8972	-0.9086	-0.4773	-0.266	-0.6252	3.1402	0.7911	0.3317	0.4536	0.1635	0.1484	0.4866	N-acetylglucosamine-6-phosphate deacetylase [EC:3.5.1.25]
K10563		-0.3977	-0.9093	-0.3196	-0.7802	-0.7639	-0.8621	-0.6782	-0.5362	-0.5072	3.0773	0.7805	0.235	0.5942	0.2022	0.2451	0.6199	formamidopyrimidine-DNA glycosylase [EC:3.2.2.23 4.2.99.18]
K07693		-0.9756	-0.6617	-0.5749	-0.4109	-1.2233	-0.7798	-0.7007	-0.541	-0.4095	2.4543	1.0692	0.1701	0.6543	0.1641	0.232	1.5333	two-component system, NarL family, response regulator DesR
K03709		-0.5446	-0.7167	-0.5781	-0.4012	-0.5742	-0.5434	-0.9401	-0.4745	-0.6587	3.0455	1.0909	0.0555	0.6261	-0.1305	-0.0595	0.8036	DtxR family transcriptional regulator, Mn-dependent transcriptional regulator
K07393		-0.6514	-0.7159	-0.6227	-0.4046	-0.5412	-0.512	-0.9799	-0.4637	-0.7182	2.9911	1.0983	0.1097	0.6635	-0.0647	0.0018	0.81	putative glutathione S-transferase
K07491		-0.5555	-0.7465	-0.7686	-0.6707	-0.7842	-0.5977	-1.0398	-0.464	-0.6989	2.8462	0.9102	0.3178	0.6488	0.4614	0.4687	0.6727	putative transposase
K11741		-0.642	-0.9267	-0.7886	-0.4913	-0.802	-0.633	-0.9186	-0.389	-0.8482	2.7375	0.8752	0.4532	0.7929	0.2742	0.4474	0.8589	quaternary ammonium compound-resistance protein SugE
K01589		-0.6875	-0.9721	-0.6745	-0.5764	-0.8183	-0.5896	-0.7929	-0.6575	-0.65	2.7363	1.0244	0.2774	0.8079	0.28	0.4083	0.8847	5-(carboxyamino)imidazole ribonucleotide synthase [EC:6.3.4.18]
K03320		-0.6725	-0.8746	-0.6191	-0.6323	-0.7508	-0.6765	-1.0378	-0.5851	-0.7261	2.6656	0.9297	0.336	0.8463	0.3636	0.5256	0.908	ammonium transporter, Amt family
K00974		-0.1664	-0.6933	-0.15	-0.9043	-0.9222	-1.0193	-0.3108	-0.4391	-0.5697	3.2074	0.6556	0.0213	0.3945	0.2811	0.2513	0.3639	tRNA nucleotidyltransferase (CCA-adding enzyme) [EC:2.7.7.25 2.7.7.21 3.1.3.- 3.1.4.-]; tRNA nucleotidyltransferase (CCA-adding enzyme) [EC:2.7.7.72 3.1.3.- 3.1.4.-]
K04083		-0.1843	-0.6614	-0.1775	-0.8509	-0.8958	-0.9734	-0.3168	-0.3854	-0.5972	3.2669	0.6221	-0.0076	0.3522	0.2348	0.2041	0.3701	molecular chaperone Hsp33
K03216		-0.1644	-0.6691	-0.167	-0.8539	-0.8955	-0.9727	-0.3211	-0.3721	-0.5642	3.2796	0.6121	-0.0219	0.34	0.2214	0.1907	0.358	RNA methyltransferase, TrmH family, group 2 [EC:2.1.1.-]; tRNA (cytidine/uridine-2'-O-)-methyltransferase [EC:2.1.1.207]
K07042		-0.1559	-0.666	-0.1757	-0.8532	-0.8988	-0.945	-0.3247	-0.3693	-0.5608	3.2928	0.6042	-0.018	0.3299	0.2109	0.1799	0.3498	probable rRNA maturation factor
K03581		-0.1404	-0.6262	-0.1098	-0.8242	-0.9128	-1.0244	-0.3156	-0.3946	-0.6655	3.2508	0.6234	-0.0267	0.3551	0.2386	0.208	0.3642	exodeoxyribonuclease V alpha subunit [EC:3.1.11.5]
K07738		-0.1716	-0.6469	-0.2008	-0.8423	-0.9349	-0.9919	-0.2997	-0.4172	-0.6343	3.2346	0.6362	0.0137	0.3777	0.2662	0.2333	0.3778	transcriptional repressor NrdR
K03060		-0.1545	-0.6578	-0.1662	-0.8411	-0.9269	-1.0122	-0.32	-0.407	-0.6242	3.2337	0.6364	-0.0027	0.3719	0.2568	0.2267	0.387	DNA-directed RNA polymerase subunit omega [EC:2.7.7.6]
K09747		-0.1536	-0.6319	-0.1624	-0.8295	-0.9323	-0.9952	-0.3049	-0.4078	-0.6394	3.2508	0.6267	-0.0107	0.3592	0.2431	0.2128	0.3751	hypothetical protein
K00965		-0.1998	-0.7575	-0.1481	-1.0471	-0.9668	-1.1309	-0.2633	-0.4568	-0.4871	3.0603	0.7053	0.0706	0.4646	0.3604	0.3328	0.4635	UDPglucose--hexose-1-phosphate uridylyltransferase [EC:2.7.7.12]
K07040		-0.1772	-0.7041	-0.1301	-1.001	-1.0273	-1.0383	-0.2457	-0.4889	-0.5657	3.0972	0.6963	0.0241	0.4516	0.3452	0.3174	0.4466	uncharacterized protein
K06958		-0.1784	-0.737	-0.1377	-1.0167	-0.9995	-0.9798	-0.2513	-0.4551	-0.503	3.148	0.6731	0.0082	0.4196	0.3097	0.2807	0.4193	UPF0042 nucleotide-binding protein
K03151		-0.1958	-0.6919	-0.1676	-1.0112	-1.0002	-0.9866	-0.2535	-0.4721	-0.5458	3.1395	0.6777	0.0317	0.436	0.3331	0.2981	0.4086	thiamine biosynthesis protein ThiI
K03789		-0.2006	-0.7667	-0.1728	-1.0391	-1.0167	-1.0207	-0.267	-0.3733	-0.5091	3.1172	0.6686	0.1568	0.4092	0.2949	0.2722	0.4471	ribosomal-protein-alanine N-acetyltransferase [EC:2.3.1.128]
K02824		-0.2128	-0.7484	-0.1746	-1.0303	-0.9916	-1.016	-0.2816	-0.3756	-0.5655	3.1207	0.668	0.172	0.4176	0.3088	0.2793	0.4298	uracil permease
K00763		-0.2178	-0.7314	-0.1787	-0.9643	-0.9642	-0.9226	-0.2524	-0.356	-0.5406	3.226	0.6305	0.0907	0.3496	0.2216	0.1992	0.4104	nicotinate phosphoribosyltransferase [EC:2.4.2.11]
K03925		-0.1929	-0.7199	-0.1772	-0.9738	-0.9841	-0.929	-0.2674	-0.3408	-0.5789	3.2135	0.6243	0.1326	0.3582	0.2435	0.213	0.3789	MraZ protein
K00852		-0.3817	-0.7767	-0.2735	-0.8602	-1.0256	-1.0636	-0.162	-0.1534	-0.8375	3.0713	0.4995	0.307	0.4894	0.2778	0.3624	0.5268	ribokinase [EC:2.7.1.15]
K06901		-0.3916	-1.029	-0.2825	-0.8928	-0.8328	-0.9563	-0.198	-0.4067	-0.5606	3.0834	0.6275	0.0796	0.5877	0.2249	0.3467	0.6004	putative MFS transporter, AGZA family, xanthine/uracil permease
K04072		-0.4383	-0.9617	-0.316	-1.0347	-1.0214	-0.9622	-0.1805	-0.5646	-0.6254	2.8371	0.8147	0.2437	0.6096	0.5202	0.4965	0.5829	acetaldehyde dehydrogenase / alcohol dehydrogenase [EC:1.2.1.10 1.1.1.1]
K00868		-0.3823	-0.8002	-0.2976	-1.0489	-1.0495	-1.0501	-0.3662	-0.5221	-0.7175	2.7992	0.6755	0.3284	0.6863	0.5048	0.5721	0.668	pyridoxine kinase [EC:2.7.1.35]
K00651		-0.2839	-0.6207	-0.3244	-1.0603	-1.1065	-0.9372	-0.4235	-0.3945	-0.669	2.9928	0.7415	0.2626	0.5125	0.4125	0.3859	0.5122	homoserine O-succinyltransferase [EC:2.3.1.46]
K03547		-0.3326	-0.5532	-0.3181	-0.9861	-1.0997	-0.9441	-0.3883	-0.4148	-0.8686	2.9605	0.7515	0.2836	0.5359	0.4442	0.4141	0.5159	exonuclease SbcD
K09888		-0.2961	-0.5639	-0.323	-0.9693	-1.0855	-1.0253	-0.3745	-0.4151	-0.8463	2.9531	0.7539	0.282	0.5354	0.4413	0.4128	0.5206	cell division protein ZapA
K07088		-0.2358	-0.5155	-0.3198	-0.8568	-0.9894	-0.9284	-0.4759	-0.4228	-0.739	3.1492	0.734	0.1119	0.474	0.3201	0.2664	0.4278	None
K00027		-0.253	-0.6129	-0.2543	-1.0265	-1.1066	-0.9489	-0.4204	-0.4621	-0.555	3.0429	0.742	0.0819	0.4978	0.3903	0.3691	0.5157	malate dehydrogenase (oxaloacetate-decarboxylating) [EC:1.1.1.38]
K07574		-0.273	-0.5767	-0.2988	-1.0495	-1.1037	-0.9514	-0.405	-0.5022	-0.6588	2.9797	0.7671	0.144	0.5401	0.442	0.416	0.5301	putative RNA-binding protein containing KH domain; RNA-binding protein
K03800		-0.4123	-0.6291	-0.4002	-0.9051	-0.9975	-1.0649	-0.5019	-0.4412	-0.8152	2.8653	0.8561	0.3843	0.6087	0.4167	0.3714	0.665	lipoate-protein ligase A [EC:2.7.7.63]
K03402		-0.3972	-0.6276	-0.3904	-0.9254	-1.0337	-0.8142	-0.4579	-0.4915	-0.7288	3.0038	0.8844	0.1951	0.5706	0.3026	0.2953	0.6149	transcriptional regulator of arginine metabolism
K02372		-0.3514	-0.6108	-0.3913	-0.8278	-0.9806	-0.8433	-0.5216	-0.4489	-0.7308	3.0784	0.8584	0.1685	0.526	0.244	0.2402	0.5909	3R-hydroxymyristoyl ACP dehydrase [EC:4.2.1.-]
K00526		-0.2796	-0.6332	-0.1549	-0.7698	-0.7416	-1.2014	-0.8376	-0.638	-0.6027	2.9275	0.6282	0.109	0.7706	0.1796	0.4454	0.7985	ribonucleoside-diphosphate reductase beta chain [EC:1.17.4.1]
K01183		-0.1991	-0.2876	-0.1423	-0.8401	-0.8059	-1.0913	-1.0176	-0.8619	-0.6566	2.8252	0.8431	0.0832	0.7622	0.2083	0.3884	0.7918	chitinase [EC:3.2.1.14]
K03704		-0.3932	-0.7448	-0.3169	-1.0019	-1.0383	-1.0832	-0.6333	-0.7094	-0.6765	2.6066	0.8007	0.3844	0.8041	0.6106	0.6567	0.7344	cold shock protein (beta-ribbon, CspA family)
K03712		-0.4275	-0.6713	-0.4183	-0.9469	-1.0237	-0.9979	-0.6224	-0.5396	-0.7903	2.7482	0.7312	0.3226	0.7342	0.56	0.6238	0.7177	MarR family transcriptional regulator
K08483		-0.2383	-0.7009	-0.2403	-0.8615	-0.8831	-1.1208	-0.9039	-0.6091	-0.5816	2.8565	0.6736	0.255	0.6783	0.4796	0.5455	0.6511	phosphotransferase system, enzyme I, PtsI [EC:2.7.3.9]
K00865		-0.3504	-0.759	-0.2859	-0.8335	-0.8262	-1.085	-0.9133	-0.5193	-0.6383	2.861	0.7021	0.4074	0.7025	0.4271	0.4653	0.6455	glycerate kinase [EC:2.7.1.31]
K05846		-0.299	-0.5476	-0.2138	-0.9232	-0.9609	-1.0298	-1.0013	-0.7856	-0.5945	2.7082	0.9082	0.3374	0.7032	0.5215	0.4813	0.696	osmoprotectant transport system permease protein
K01271		-0.4097	-0.7397	-0.2617	-0.9616	-0.8251	-0.9806	-0.7733	-0.6697	-0.5773	2.8423	0.9591	0.3584	0.6765	0.3694	0.3301	0.6628	X-Pro dipeptidase [EC:3.4.13.9]; Xaa-Pro dipeptidase [EC:3.4.13.9]
K02073		-0.2545	-0.9898	-0.0636	-1.002	-0.8609	-1.2294	-0.6482	-0.6783	-0.3372	2.7782	0.7063	0.2118	0.6669	0.462	0.5378	0.7009	D-methionine transport system substrate-binding protein
K02237		-0.1912	-0.6081	-0.1034	-0.7721	-0.8025	-1.1162	-0.8238	-0.6334	-0.6145	3.0512	0.7369	0.1481	0.5003	0.3827	0.3516	0.4943	competence protein ComEA
K02071		-0.2189	-0.7357	-0.076	-0.9619	-0.8714	-1.1099	-0.7848	-0.6425	-0.3638	2.9686	0.7664	0.1512	0.5283	0.4051	0.3863	0.5589	D-methionine transport system ATP-binding protein
K02072		-0.2261	-0.7114	-0.0959	-0.9493	-0.8804	-1.0985	-0.8182	-0.6352	-0.377	2.9671	0.7675	0.1631	0.5376	0.417	0.3935	0.5461	D-methionine transport system permease protein
K11069		-0.2504	-0.6538	-0.1177	-0.9365	-0.91	-1.1705	-0.7935	-0.585	-0.5137	2.9145	0.8168	0.3615	0.5858	0.3887	0.3189	0.5448	spermidine/putrescine transport system substrate-binding protein
K11070		-0.1474	-0.6504	-0.1106	-0.9421	-0.9071	-1.1314	-0.7682	-0.4947	-0.4976	3.0331	0.7154	0.258	0.4793	0.3627	0.331	0.47	spermidine/putrescine transport system permease protein
K11071		-0.1503	-0.6493	-0.1096	-0.9365	-0.9129	-1.1267	-0.7672	-0.4899	-0.4881	3.0412	0.7123	0.2531	0.4746	0.3577	0.3259	0.4657	spermidine/putrescine transport system permease protein
K08161		-0.3632	-1.7361	-0.0999	-0.8071	-0.6185	-0.982	-0.1895	-0.612	-0.2056	2.7418	0.8034	0.1017	0.6975	0.1594	0.3409	0.7691	MFS transporter, DHA1 family, multidrug resistance protein
K03293		-0.4316	-1.6339	-0.1909	-0.8378	-0.6877	-0.8988	-0.2985	-0.6192	-0.2333	2.7364	0.8966	0.1465	0.7347	0.2005	0.3572	0.7598	amino acid transporter, AAT family
K03761		-0.2335	-1.7931	-0.0929	-0.7967	-0.8221	-1.3788	-0.468	-0.5	0.1468	2.2032	0.8745	0.0404	0.6858	0.3618	0.5495	1.223	MFS transporter, MHS family, alpha-ketoglutarate permease
K07482		-0.0644	-1.8694	-0.0814	-0.7	-0.8254	-1.4079	-0.34	-0.2995	0.2591	2.3955	0.8664	0.2141	0.391	0.0625	0.2536	1.1458	transposase, IS30 family
K00689		-0.1178	-1.7228	-0.1321	-0.6459	-0.7797	-1.3124	-0.3554	-0.5324	0.1841	2.5138	0.9586	-0.0804	0.513	0.126	0.2859	1.0975	dextransucrase [EC:2.4.1.5]
K09809		-0.0651	-1.6842	-0.0358	-0.7959	-0.8348	-1.3728	-0.4395	-0.3466	0.3037	2.4549	0.9029	-0.036	0.4242	0.0595	0.2651	1.2004	CDP-glycerol glycerophosphotransferase [EC:2.7.8.12]
K11936		-0.1713	-1.7939	-0.0235	-0.7789	-0.7766	-1.3729	-0.4	-0.4434	0.2275	2.3379	0.8975	-0.046	0.5413	0.1939	0.3849	1.2234	biofilm PGA synthesis N-glycosyltransferase PgaC [EC:2.4.-.-]
K06610		-0.1715	-1.7118	-0.037	-0.7493	-0.7762	-1.3148	-0.3928	-0.4298	0.2352	2.4811	0.9294	-0.113	0.4747	0.1028	0.2899	1.1831	MFS transporter, SP family, inositol transporter
K00131		-0.1448	-1.7876	0.0058	-0.7537	-0.7546	-1.3447	-0.3734	-0.382	0.2771	2.4136	0.9129	-0.1353	0.4485	0.0948	0.2992	1.2243	glyceraldehyde-3-phosphate dehydrogenase (NADP) [EC:1.2.1.9]
K01446		-0.1359	-1.7879	0.0109	-0.756	-0.7586	-1.3432	-0.3748	-0.4019	0.2677	2.4175	0.9173	-0.1228	0.4562	0.1071	0.3006	1.2038	N-acetylmuramoyl-L-alanine amidase [EC:3.5.1.28]
K00038		-0.14	-1.7889	0.0266	-0.7477	-0.7599	-1.3555	-0.3733	-0.414	0.2728	2.4098	0.9169	-0.1198	0.4573	0.1104	0.3032	1.2021	3alpha(or 20beta)-hydroxysteroid dehydrogenase [EC:1.1.1.53]
K00004		-0.139	-1.7833	0.0108	-0.7398	-0.7524	-1.3568	-0.3702	-0.4105	0.2625	2.4121	0.9125	-0.1271	0.454	0.1021	0.3015	1.2237	(R,R)-butanediol dehydrogenase / diacetyl reductase [EC:1.1.1.4 1.1.1.303]
K00122		-0.1408	-1.7843	0.0092	-0.7564	-0.7539	-1.3584	-0.3771	-0.4016	0.2691	2.403	0.915	-0.1128	0.4524	0.1088	0.3022	1.2257	formate dehydrogenase [EC:1.2.1.2]
K00055		-0.1388	-1.7695	-0.0142	-0.722	-0.7636	-1.3299	-0.3726	-0.4371	0.2374	2.4581	0.9273	-0.1121	0.4684	0.1107	0.2925	1.1654	aryl-alcohol dehydrogenase [EC:1.1.1.90]
K05339		-0.1162	-1.8082	-0.0292	-0.729	-0.7651	-1.3447	-0.3599	-0.3851	0.2476	2.4307	0.9198	-0.0858	0.4477	0.1028	0.2945	1.1802	holin-like protein LrgB
K05338		-0.1162	-1.8082	-0.0292	-0.729	-0.7651	-1.3447	-0.3599	-0.3851	0.2476	2.4307	0.9198	-0.0858	0.4477	0.1028	0.2945	1.1802	holin-like protein
K02761		-0.2219	-1.7901	0.1166	-0.817	-0.4768	-0.9268	-0.0218	-0.4101	-0.0117	3.0141	0.7264	0.1136	0.3188	0.1505	-0.0098	0.246	PTS system, cellobiose-specific IIC component
K09963		-0.2332	-1.7058	0.0938	-0.7892	-0.4893	-0.8928	-0.05	-0.3722	-0.0207	3.0598	0.8413	0.1151	0.2346	0.1462	-0.1487	0.211	hypothetical protein
K01223		-0.2012	-1.3276	0.1062	-0.9136	-0.6105	-1.1761	-0.2346	-0.5437	-0.1868	3.047	0.7035	0.1358	0.4563	0.2383	0.1578	0.3493	6-phospho-beta-glucosidase [EC:3.2.1.86]
K07496		-0.364	-1.3051	-0.1164	-0.7904	-0.6894	-0.8947	-0.2675	-0.5714	-0.3076	3.095	0.8812	0.1341	0.327	0.3437	0.1595	0.366	putative transposase
K03481		-0.3669	-1.5955	-0.1031	-0.8538	-0.6324	-1.0029	-0.1961	-0.5987	-0.2917	2.8261	0.9859	0.3357	0.486	0.42	0.1599	0.4273	RpiR family transcriptional regulator, glv operon transcriptional regulator
K07009		-0.4339	-1.3164	-0.1882	-0.8701	-0.7107	-0.3805	0.3058	-0.1864	-0.2223	3.1907	0.7954	-0.4378	0.2599	-0.262	-0.0982	0.5547	None
K03697		-0.2964	-1.1939	-0.2207	-0.7954	-0.8073	-0.5783	0.3311	-0.1669	-0.1986	3.2038	0.7944	-0.5211	0.2528	-0.2715	-0.1037	0.5716	ATP-dependent Clp protease ATP-binding subunit ClpE
K06885		-0.4162	-1.4782	-0.1782	-0.7589	-0.5325	-0.582	-0.2399	-0.2247	-0.1363	3.088	0.9464	0.1435	0.4377	-0.3876	-0.3095	0.6285	None
K05340		-0.308	-1.4782	-0.1579	-0.6303	-0.6504	-0.7382	-0.1757	-0.2827	-0.1504	3.0785	0.9386	0.0817	0.4212	-0.3626	-0.2603	0.6746	glucose uptake protein
K02074		-0.3738	-1.5478	-0.1171	-0.7768	-0.6228	-0.7794	-0.2245	-0.2859	-0.1672	2.9805	0.9792	0.1735	0.5115	-0.2528	-0.177	0.6804	zinc/manganese transport system ATP-binding protein
K02075		-0.3737	-1.5477	-0.1185	-0.7767	-0.6227	-0.7793	-0.2244	-0.2859	-0.1669	2.9805	0.9793	0.1736	0.5116	-0.2527	-0.1769	0.6806	zinc/manganese transport system permease protein
K03294		-0.2417	-1.3073	-0.0113	-0.6533	-0.5492	-0.8068	-0.1963	-0.4229	-0.1232	3.2244	0.8987	-0.1171	0.3246	-0.1713	-0.2813	0.4342	basic amino acid/polyamine antiporter, APA family
K12700		-0.3297	-1.3653	-0.0508	-0.7295	-0.5622	-0.7395	-0.1839	-0.5458	-0.2243	3.0463	1.0298	-0.1303	0.561	-0.2562	-0.2039	0.6842	non-specific riboncleoside hydrolase [EC:3.2.-.-]
K07652		-0.2527	-1.2633	-0.0743	-0.6776	-0.6159	-0.6871	-0.2013	-0.57	-0.1677	3.113	0.9982	-0.221	0.4943	-0.3238	-0.2467	0.6961	two-component system, OmpR family, sensor histidine kinase VicK [EC:2.7.13.3]
K01234		-0.3548	-1.3564	-0.0873	-0.7327	-0.4907	-0.5798	-0.225	-0.4351	-0.1169	3.1249	0.9959	-0.1631	0.4949	-0.3732	-0.323	0.6222	neopullulanase [EC:3.2.1.135]
K08724		-0.3877	-1.4338	-0.1544	-0.7461	-0.4944	-0.5477	-0.2137	-0.4572	-0.1095	3.0829	1.0042	-0.1234	0.5142	-0.3229	-0.2686	0.6583	penicillin-binding protein 2B
K11144		-0.3673	-1.4286	-0.1315	-0.7399	-0.5075	-0.4921	-0.232	-0.4668	-0.0998	3.101	0.9837	-0.1673	0.4789	-0.3402	-0.2631	0.6724	primosomal protein DnaI
K13678		-0.3669	-1.4969	-0.1484	-0.7631	-0.4957	-0.5659	-0.2143	-0.4729	-0.1087	3.0473	1.0069	-0.1071	0.5239	-0.2861	-0.2259	0.6739	monoglucosyldiacylglycerol glycosyltransferase [EC:2.4.1.-]
K09976		-0.362	-1.4289	-0.1244	-0.7421	-0.5163	-0.5849	-0.2235	-0.4555	-0.1013	3.0844	0.9903	-0.148	0.4911	-0.319	-0.2428	0.683	hypothetical protein
K03048		-0.3514	-1.4648	-0.1241	-0.7363	-0.5116	-0.5958	-0.2262	-0.4609	-0.0941	3.068	0.9922	-0.144	0.4973	-0.3056	-0.2303	0.6876	DNA-directed RNA polymerase subunit delta [EC:2.7.7.6]; DNA-directed RNA polymerase subunit delta
K06948		-0.3546	-1.4644	-0.1224	-0.7565	-0.5046	-0.5873	-0.2223	-0.4651	-0.1141	3.0643	0.9943	-0.1333	0.5007	-0.3	-0.2251	0.6903	None
K02240		-0.3594	-1.4703	-0.1145	-0.7517	-0.506	-0.5897	-0.2199	-0.4604	-0.093	3.0659	0.9918	-0.1358	0.4974	-0.3051	-0.2296	0.6804	competence protein ComFA
K02243		-0.3607	-1.4779	-0.1165	-0.7531	-0.5054	-0.5917	-0.2179	-0.4587	-0.092	3.0619	0.9924	-0.1327	0.4991	-0.3017	-0.2263	0.6812	competence protein ComGA
K02245		-0.3607	-1.4779	-0.1165	-0.7531	-0.5054	-0.5917	-0.2179	-0.4587	-0.092	3.0619	0.9924	-0.1327	0.4991	-0.3017	-0.2263	0.6812	competence protein ComGC
K00244		-0.1367	-1.4858	0.0604	-0.7313	-0.5961	-0.6585	-0.0857	-0.4161	-0.103	3.2334	0.4847	-0.3552	0.3864	-0.1836	0.0887	0.4983	fumarate reductase flavoprotein subunit [EC:1.3.99.1]
K07668		-0.2972	-1.3057	-0.1309	-0.7256	-0.684	-0.7495	-0.2682	-0.6191	-0.2303	3.0766	0.9389	-0.2326	0.4616	-0.0414	0.1008	0.7066	two-component system, OmpR family, response regulator VicR
K00691		-0.3101	-1.5443	-0.0446	-0.7303	-0.5906	-0.8032	-0.194	-0.5414	-0.1144	2.951	1.0033	-0.1265	0.5321	-0.1765	-0.0812	0.7706	maltose phosphorylase [EC:2.4.1.8]
K00158		-0.2983	-1.561	-0.0202	-0.7374	-0.5887	-0.8206	-0.1989	-0.5474	-0.1034	2.9379	0.9974	-0.1368	0.5228	-0.1666	-0.0606	0.7816	pyruvate oxidase [EC:1.2.3.3]
K09698		-0.3325	-1.4867	-0.0759	-0.7215	-0.5839	-0.7566	-0.1899	-0.5495	-0.1446	2.9868	1.0165	-0.1315	0.5448	-0.2009	-0.1213	0.7464	nondiscriminating glutamyl-tRNA synthetase [EC:6.1.1.24]
K01281		-0.3297	-1.5075	-0.0733	-0.7232	-0.586	-0.7567	-0.1849	-0.5599	-0.1409	2.9747	1.0186	-0.1243	0.5504	-0.1902	-0.1112	0.7442	X-Pro dipeptidyl-peptidase [EC:3.4.14.11]
K00364		-0.3454	-1.4994	-0.082	-0.7268	-0.5833	-0.7408	-0.1818	-0.5663	-0.1694	2.9788	1.0201	-0.1115	0.5649	-0.1819	-0.1071	0.732	GMP reductase [EC:1.7.1.7]
K00904		-0.3334	-1.4841	-0.0766	-0.7202	-0.5756	-0.7326	-0.1757	-0.5658	-0.1731	2.9959	1.0288	-0.1186	0.5599	-0.2016	-0.1301	0.7027	deoxyguanosine kinase [EC:2.7.1.113]
K12555		-0.337	-1.4937	-0.0735	-0.7196	-0.5763	-0.7316	-0.174	-0.5585	-0.1612	2.9946	1.0268	-0.1184	0.5579	-0.2035	-0.1321	0.7	penicillin-binding protein 2A [EC:2.4.1.129 2.3.2.-]
K01821		-0.3402	-1.4837	-0.0765	-0.717	-0.5816	-0.7355	-0.1812	-0.5638	-0.1689	2.9906	1.0199	-0.1229	0.5566	-0.2019	-0.1279	0.7339	4-oxalocrotonate tautomerase [EC:5.3.2.-]
K02859		-0.3371	-1.4921	-0.0752	-0.7186	-0.576	-0.7377	-0.1747	-0.5649	-0.1617	2.9872	1.0238	-0.1218	0.556	-0.2037	-0.1324	0.7289	riboflavin biosynthesis RibT protein
K02242		-0.3384	-1.4928	-0.0759	-0.72	-0.5778	-0.7348	-0.1754	-0.5547	-0.1613	2.9894	1.0228	-0.1209	0.5542	-0.2067	-0.1353	0.7276	competence protein ComFC
K03095		-0.3381	-1.4941	-0.0751	-0.7204	-0.5771	-0.7347	-0.1758	-0.5594	-0.1631	2.9866	1.0226	-0.1201	0.5546	-0.2053	-0.1339	0.7333	SprT-like protein
K00054		-0.3378	-1.4942	-0.0748	-0.7203	-0.5767	-0.7346	-0.1755	-0.5594	-0.1627	2.9878	1.0232	-0.1198	0.5551	-0.2051	-0.1334	0.7283	hydroxymethylglutaryl-CoA reductase [EC:1.1.1.88]
K02244		-0.3378	-1.4942	-0.0748	-0.7202	-0.5769	-0.7346	-0.1755	-0.5592	-0.1628	2.9878	1.0232	-0.1198	0.5551	-0.205	-0.1336	0.7282	competence protein ComGB
K06286		-0.3378	-1.4942	-0.0748	-0.7202	-0.5769	-0.7346	-0.1755	-0.5592	-0.1628	2.9878	1.0232	-0.1198	0.5551	-0.205	-0.1336	0.7282	septation ring formation regulator
K06198		-0.3378	-1.4942	-0.0747	-0.7202	-0.5768	-0.7346	-0.1755	-0.5594	-0.1628	2.9878	1.0233	-0.1199	0.5551	-0.205	-0.1337	0.7282	competence protein CoiA
K00869		-0.3378	-1.4941	-0.0748	-0.7202	-0.5768	-0.7346	-0.1755	-0.5594	-0.1628	2.9878	1.0232	-0.1197	0.5551	-0.205	-0.1336	0.7282	mevalonate kinase [EC:2.7.1.36]
K00938		-0.3378	-1.4941	-0.0748	-0.7202	-0.5768	-0.7346	-0.1755	-0.5594	-0.1628	2.9878	1.0232	-0.1197	0.5551	-0.205	-0.1336	0.7282	phosphomevalonate kinase [EC:2.7.4.2]
K01597		-0.3378	-1.4941	-0.0748	-0.7202	-0.5768	-0.7346	-0.1755	-0.5594	-0.1628	2.9878	1.0232	-0.1197	0.5551	-0.205	-0.1336	0.7282	diphosphomevalonate decarboxylase [EC:4.1.1.33]
K05822		-0.3347	-1.5267	-0.0699	-0.7308	-0.5526	-0.7262	-0.1654	-0.5774	-0.1902	2.9691	1.0294	-0.1016	0.5701	-0.1913	-0.1266	0.7248	tetrahydrodipicolinate N-acetyltransferase [EC:2.3.1.89]
K05823		-0.3276	-1.5395	-0.0704	-0.7322	-0.5615	-0.7398	-0.1715	-0.5679	-0.1754	2.9609	1.026	-0.1027	0.5648	-0.1843	-0.1139	0.735	N-acetyldiaminopimelate deacetylase [EC:3.5.1.47]
K02086		-0.331	-1.5164	-0.074	-0.7309	-0.5582	-0.7378	-0.1763	-0.5695	-0.1794	2.9719	1.0252	-0.1098	0.5612	-0.1923	-0.1215	0.7388	DNA replication protein
K03346		-0.3345	-1.4693	-0.0845	-0.7224	-0.5705	-0.7312	-0.1817	-0.5651	-0.1905	2.9954	1.0255	-0.1228	0.5559	-0.2063	-0.1348	0.7367	replication initiation and membrane attachment protein
K00547		-0.3279	-1.4616	-0.0784	-0.7313	-0.5595	-0.7298	-0.1711	-0.5794	-0.2105	2.9989	1.026	-0.1147	0.5673	-0.2065	-0.1406	0.719	homocysteine S-methyltransferase [EC:2.1.1.10]
K02246		-0.3641	-1.4459	-0.1117	-0.7081	-0.5686	-0.6803	-0.1603	-0.574	-0.1995	3.0144	1.0415	-0.1102	0.5782	-0.2261	-0.1788	0.6936	competence protein ComGD
K05311		-0.3532	-1.4591	-0.0789	-0.7138	-0.5609	-0.6978	-0.1595	-0.5605	-0.2032	3.0119	1.0316	-0.1155	0.5635	-0.2331	-0.176	0.7045	central glycolytic genes regulator
K08987		-0.3466	-1.4774	-0.0757	-0.7146	-0.5665	-0.7087	-0.1645	-0.5644	-0.1871	3.0011	1.0277	-0.1182	0.5599	-0.2218	-0.1588	0.7158	putative membrane protein
K02236		-0.345	-1.4926	-0.0896	-0.7212	-0.5654	-0.7077	-0.1652	-0.5683	-0.1859	2.9947	1.0361	-0.1042	0.5731	-0.2043	-0.1446	0.6901	leader peptidase (prepilin peptidase) / N-methyltransferase [EC:3.4.23.43 2.1.1.-]
K01641		-0.356	-1.4659	-0.1087	-0.7145	-0.5811	-0.7101	-0.1735	-0.563	-0.1741	2.9995	1.0346	-0.1105	0.57	-0.2097	-0.1521	0.7152	hydroxymethylglutaryl-CoA synthase [EC:2.3.3.10]
K14188		-0.3546	-1.4618	-0.1076	-0.7141	-0.5824	-0.7124	-0.1747	-0.5615	-0.1745	3.0015	1.0339	-0.1128	0.5691	-0.2104	-0.1526	0.7148	D-alanine--poly(phosphoribitol) ligase subunit 2 [EC:6.1.1.13]
K03739		-0.3546	-1.4618	-0.1076	-0.7141	-0.5824	-0.7124	-0.1747	-0.5615	-0.1745	3.0015	1.0339	-0.1126	0.5691	-0.2104	-0.1528	0.7148	membrane protein involved in D-alanine export
K03367		-0.3545	-1.4618	-0.1076	-0.7141	-0.5824	-0.7124	-0.1746	-0.5614	-0.1745	3.0015	1.034	-0.1124	0.5691	-0.2104	-0.1531	0.7148	D-alanine-poly(phosphoribitol) ligase [EC:6.1.1.13]; D-alanine--poly(phosphoribitol) ligase subunit 1 [EC:6.1.1.13]
K03740		-0.3545	-1.4618	-0.1075	-0.7141	-0.5824	-0.7124	-0.1746	-0.5614	-0.1745	3.0015	1.034	-0.1126	0.5691	-0.2104	-0.1531	0.7148	D-alanine transfer protein
K07816		-0.3327	-1.4215	-0.1166	-0.7201	-0.5913	-0.7205	-0.187	-0.5417	-0.166	3.0224	1.029	-0.1181	0.5574	-0.2331	-0.1737	0.7135	putative GTP pyrophosphokinase [EC:2.7.6.5]
K01916		-0.3219	-1.4308	-0.1034	-0.7303	-0.6093	-0.7362	-0.1939	-0.5535	-0.1732	3.0136	1.0138	-0.1041	0.5495	-0.2134	-0.1361	0.7292	NAD+ synthase [EC:6.3.1.5]
K07177		-0.3438	-1.4694	-0.1054	-0.7228	-0.5794	-0.7027	-0.1773	-0.526	-0.1312	3.0124	1.0244	-0.131	0.5551	-0.234	-0.1755	0.7066	PDZ domain-containing protein
K09685		-0.3153	-1.4363	-0.0768	-0.7127	-0.5903	-0.7172	-0.1799	-0.5542	-0.1561	3.0243	1.0153	-0.1527	0.5366	-0.2407	-0.1673	0.7233	purine operon repressor
K01071		-0.3001	-1.4785	-0.0672	-0.7191	-0.5789	-0.7372	-0.187	-0.5486	-0.154	3.0035	1.0172	-0.1381	0.5439	-0.2245	-0.1525	0.7212	oleoyl-[acyl-carrier-protein] hydrolase [EC:3.1.2.14]
K07402		-0.011	-0.8255	-0.1874	-0.5912	-0.8151	-0.6853	-1.2578	0.1547	-0.1739	-2	0.8461	1.1944	1.098	1.3939	1.1972	0.663	xanthine dehydrogenase accessory factor
K02020		-0.2826	-0.6708	-0.3493	-0.4847	-0.6495	-0.7018	-1.1169	-0.1037	-0.4558	-1.9545	0.8817	1.1172	1.1197	1.4265	1.3617	0.8628	molybdate transport system substrate-binding protein
K12506		-0.2115	-0.4838	-0.3647	-0.6969	-0.9665	-0.2918	-0.6743	-0.5196	-0.6611	-1.8979	1.3508	1.3301	0.9703	1.5026	1.1417	0.4726	2-C-methyl-D-erythritol 4-phosphate cytidylyltransferase / 2-C-methyl-D-erythritol 2,4-cyclodiphosphate synthase [EC:2.7.7.60 4.6.1.12]
K04023		-0.2371	-0.5535	-0.2407	-0.5974	-0.5476	-0.2751	-0.6124	0.0296	0.0094	-2.6851	1.1906	1.1842	0.7787	1.3609	0.9644	0.231	ethanolamine transporter
K10670		0.0347	-0.3172	0.1891	-0.5603	-0.7111	-0.818	-0.7297	-0.1268	-0.1556	-2.5486	1.2086	1.1449	0.7904	1.3746	0.9797	0.2451	glycine reductase [EC:1.21.4.2]
K00198		-0.367	-0.5525	-0.0686	-0.6322	-0.8052	-0.7573	-0.637	-0.0693	-0.0893	-2.3187	1.1513	1.1277	0.8336	1.4452	1.2202	0.5189	carbon-monoxide dehydrogenase catalytic subunit [EC:1.2.99.2]
K08070		-0.2008	-0.4845	-0.2138	-0.5033	-0.7863	-0.5891	-0.6262	-0.2027	-0.1637	-2.4538	1.1371	1.1207	0.8237	1.4283	1.2056	0.5087	2-alkenal reductase [EC:1.3.1.74]
K02010		-0.3897	-0.4338	-0.5672	-0.4168	-0.7775	-0.6308	-1.1612	-0.3738	-0.8364	-1.5276	0.9802	1.1646	1.1775	1.4463	1.3887	0.9575	iron(III) transport system ATP-binding protein [EC:3.6.3.30]
K03980		-0.5087	-0.7595	-0.7323	-0.4906	-0.7083	-0.7439	-1.27	-0.2627	-0.6253	-1.1477	1.015	1.1873	1.2032	1.455	1.4009	0.9875	virulence factor
K00681		-0.4737	-0.6457	-0.7627	-0.442	-0.5405	-0.601	-1.3299	-0.3653	-0.824	-1.2387	1.0825	1.2428	1.2425	1.3936	1.2922	0.9699	gamma-glutamyltranspeptidase [EC:2.3.2.2]
K07321		-0.401	-0.4739	-0.0778	-0.7597	-0.8021	-1.0272	-0.8274	-0.5485	-0.6216	-1.5053	1.3566	1.3093	1.0533	1.4766	1.1905	0.6582	CO dehydrogenase maturation factor
K12941		-0.2637	-0.4019	-0.2945	-0.6389	-0.9021	-0.8612	-0.6688	-0.4301	-0.6872	-1.7798	1.339	1.2995	1.0311	1.4637	1.1698	0.6251	aminobenzoyl-glutamate utilization protein B
K14138		-0.4634	-0.522	-0.3329	-0.7967	-0.9166	-0.9482	-0.8782	-0.6797	-0.6897	-1.0603	1.3789	1.3364	1.1055	1.4867	1.2295	0.7506	carbon monoxide dehydrogenase / acetyl-CoA synthase subunit alpha [EC:1.2.7.4 1.2.99.2 2.3.1.169]
K05739		-0.3843	-0.4235	-0.2745	-0.7129	-0.7778	-0.8801	-0.6874	-0.6486	-0.9998	-1.3995	1.3365	1.3013	1.1068	1.4287	1.2103	0.8048	hypothetical protein
K07307		-0.619	-0.6358	-0.4433	-0.641	-0.5648	-0.1092	-0.8837	-0.7623	-0.4501	-1.8535	0.8501	1.0084	1.3484	1.1548	1.3127	1.2883	anaerobic dimethyl sulfoxide reductase subunit B (DMSO reductase iron- sulfur subunit)
K07397		-0.4733	-0.6628	-0.3686	-0.3662	-0.82	-0.3383	-0.5623	-0.5591	-0.6887	-2.0209	0.7912	0.972	1.3567	1.1366	1.3154	1.2882	putative redox protein
K12339		-0.4956	-0.7464	-0.3899	-0.3643	-0.7686	-0.4329	-0.6514	-0.6521	-0.6735	-1.8432	0.8349	1.0068	1.3731	1.1638	1.3339	1.3054	cysteine synthase B [EC:2.5.1.47]
K03668		-0.4793	-0.7264	-0.3753	-0.3525	-0.7498	-0.4176	-0.6341	-0.6335	-0.656	-1.9305	0.8293	0.9995	1.3593	1.1532	1.3209	1.2928	heat shock protein HslJ
K03743		-0.5186	-0.8245	-0.394	-0.832	-0.5071	-0.4256	-0.7379	-0.2337	-0.1129	-2.0975	0.7023	0.9611	1.348	1.0969	1.3015	1.274	None
K02747		-0.6496	-0.7964	-0.3651	-0.9114	-0.4414	-0.3517	-0.8569	-0.2349	-0.2565	-1.9547	0.7718	1.0115	1.3408	1.1201	1.3008	1.2736	PTS system, N-acetylgalactosamine-specific IID component
K02746		-0.6317	-0.7312	-0.301	-0.8885	-0.4638	-0.3885	-0.8735	-0.2716	-0.1924	-2.0185	0.749	0.9972	1.3382	1.1096	1.2967	1.2701	PTS system, N-acetylgalactosamine-specific IIC component
K02745		-0.6234	-0.7234	-0.3121	-0.8607	-0.4464	-0.3736	-0.8892	-0.2601	-0.1763	-2.0596	0.7522	0.993	1.3282	1.1042	1.287	1.2603	PTS system, N-acetylgalactosamine-specific IIB component [EC:2.7.1.69]
K07017		-0.6491	-0.8165	-0.455	-0.6001	-0.689	-0.4751	-0.5823	-0.1641	-0.0889	-2.1376	0.7122	0.9221	1.3449	1.0987	1.3001	1.2797	None
K06903		-0.4952	-0.7993	-0.3989	-0.6186	-0.8797	-0.8035	-0.7139	-0.1987	-0.0889	-1.8623	0.7653	0.9578	1.3718	1.1365	1.3281	1.2996	None
K06907		-0.1803	-0.4811	-0.3324	-0.5897	-0.7504	-0.714	-0.5245	-0.2414	-0.3307	-2.3412	0.7136	0.9041	1.304	1.075	1.262	1.227	None
K06905		-0.278	-0.6677	-0.1191	-0.5614	-0.7462	-0.83	-0.7184	-0.1293	-0.0739	-2.2813	0.6683	0.8717	1.3092	1.0606	1.2625	1.2329	None
K06908		-0.2771	-0.6676	-0.1181	-0.5613	-0.747	-0.8294	-0.7176	-0.1287	-0.0727	-2.283	0.6679	0.8713	1.3086	1.0599	1.2623	1.2325	None
K02398		-0.003	-0.5944	-0.2226	-0.5729	-0.786	-0.9119	-0.4891	-0.3526	-0.5623	-2.1279	0.7181	0.9125	1.3377	1.0972	1.2925	1.2647	negative regulator of flagellin synthesis FlgM
K01048		-0.1059	-0.6039	-0.2416	-0.6035	-0.805	-1.079	-0.5012	-0.3367	-0.7372	-1.8402	0.7732	0.977	1.3628	1.1336	1.3204	1.2872	lysophospholipase [EC:3.1.1.5]
K02395		-0.0803	-0.6025	-0.2912	-0.5757	-0.8105	-0.9471	-0.4747	-0.3815	-0.6413	-1.9816	0.7631	0.9465	1.357	1.1269	1.314	1.2788	flagellar protein FlgJ
K02414		-0.0282	-0.6212	-0.2388	-0.5835	-0.7765	-1.0543	-0.5241	-0.3477	-0.6307	-1.9553	0.7632	0.9468	1.3471	1.1206	1.3049	1.2779	flagellar hook-length control protein FliK
K09022		-0.0913	-0.5819	-0.2636	-0.5639	-0.7601	-1.0581	-0.4684	-0.3581	-0.7082	-1.9441	0.7902	0.9627	1.3433	1.1281	1.3032	1.2701	UPF0076 protein YjgF
K12942		-0.464	-0.6046	-0.4865	-0.7027	-0.8654	-0.681	-0.6807	-0.0947	-0.8012	-1.7116	1.1022	1.2449	1.1964	1.293	1.2285	1.0274	aminobenzoyl-glutamate transport protein
K03312		-0.3159	-0.6747	-0.4245	-0.7579	-1.1172	-0.7967	-0.7824	-0.4387	-0.5645	-1.3618	0.9983	1.1012	1.331	1.3263	1.3405	1.137	glutamate:Na+ symporter, ESS family
K05396		-0.4062	-0.7709	-0.4667	-0.8609	-0.9687	-0.7177	-0.66	-0.2637	-0.7351	-1.3833	0.9315	1.0761	1.3715	1.2009	1.3397	1.3136	D-cysteine desulfhydrase [EC:4.4.1.15]
K02415		-0.266	-0.7933	-0.4683	-0.7725	-0.9945	-0.6347	-0.8211	-0.5341	-0.5885	-1.3675	0.9107	1.0579	1.3868	1.2027	1.3528	1.3296	flagellar FliL protein
K02394		-0.3977	-0.7453	-0.5486	-0.7843	-1.0571	-0.5618	-0.7078	-0.5447	-0.6773	-1.2826	0.9589	1.0879	1.3769	1.2154	1.3469	1.3212	flagellar P-ring protein precursor FlgI
K02053		-0.5959	-0.7565	-0.4061	-0.9104	-0.9351	-0.7831	-0.6518	-0.2516	-0.3478	-1.5115	0.8921	1.0512	1.3697	1.1848	1.3349	1.317	putative spermidine/putrescine transport system permease protein
K02052		-0.5911	-0.752	-0.3984	-0.8993	-0.9301	-0.7803	-0.6435	-0.2702	-0.3413	-1.5361	0.8939	1.044	1.3689	1.1848	1.3344	1.3163	putative spermidine/putrescine transport system ATP-binding protein
K02054		-0.5931	-0.7506	-0.4064	-0.9007	-0.9284	-0.7768	-0.6448	-0.2725	-0.3413	-1.5321	0.8953	1.0458	1.3707	1.1866	1.3363	1.312	putative spermidine/putrescine transport system permease protein
K03616		-0.3831	-0.7585	-0.504	-0.7482	-0.9023	-0.7562	-0.5472	-0.6383	-0.4449	-1.5307	0.9228	1.0638	1.3729	1.1982	1.3405	1.3152	electron transport complex protein RnfB
K14260		-0.3051	-0.8059	-0.4092	-0.7916	-0.8782	-0.8339	-0.6936	-0.4366	-0.3433	-1.6013	0.8344	1.0148	1.3962	1.178	1.356	1.3194	alanine-synthesizing transaminase [EC:2.6.1.66 2.6.1.2]
K07160		-0.3364	-0.5922	-0.5231	-0.6352	-0.8783	-0.475	-0.8794	-0.7925	-0.6578	-1.4505	0.8612	1.0379	1.408	1.1953	1.3684	1.3495	UPF0271 protein
K07048		-0.476	-0.5715	-0.4697	-0.7286	-0.8633	-0.563	-0.8014	-0.6542	-0.7935	-1.3776	0.9338	1.0869	1.3833	1.2087	1.3509	1.3352	phosphotriesterase-related protein
K06934		-0.3607	-0.4027	-0.5525	-0.7714	-0.8427	-0.6842	-0.9391	-0.5917	-0.7289	-1.3783	0.8823	1.0751	1.3984	1.1971	1.3615	1.3377	None
K02574		-0.4075	-0.7464	-0.2139	-0.7525	-0.6561	-0.4555	-0.9657	-0.5739	-0.6177	-1.6858	0.8661	1.0239	1.3697	1.1741	1.3342	1.3069	ferredoxin-type protein NapH
K03300		-0.5649	-0.5389	-0.4288	-0.7713	-0.9848	-0.6255	-0.7854	-0.4691	-0.484	-1.5346	0.8674	1.0458	1.3943	1.19	1.3573	1.3326	citrate-Mg2+:H+ or citrate-Ca2+:H+ symporter, CitMHS family
K06929		-0.3473	-0.7063	-0.5417	-0.6932	-0.9294	-0.5106	-0.659	-0.5055	-0.5793	-1.6676	0.8919	1.0439	1.3712	1.1854	1.3369	1.3108	None
K01042		-0.3556	-0.5577	-0.3676	-0.7382	-0.8931	-0.6481	-0.763	-0.3807	-0.5472	-1.7759	0.8138	1.0008	1.385	1.1635	1.3437	1.3202	L-seryl-tRNA(Ser) seleniumtransferase [EC:2.9.1.1]
K03833		-0.3677	-0.5544	-0.4155	-0.7373	-0.8875	-0.6155	-0.7704	-0.3948	-0.5215	-1.7768	0.8308	1.0126	1.3796	1.1666	1.3403	1.3117	selenocysteine-specific elongation factor
K02688		-0.3187	-0.6725	-0.333	-0.7013	-0.8164	-0.9234	-0.9831	-0.7106	-0.3165	-1.4181	0.9579	1.0816	1.345	1.1946	1.3175	1.297	transcriptional regulator, propionate catabolism operon regulatory protein
K09788		-0.5856	-0.5066	-0.4378	-0.7014	-0.8077	-0.9673	-0.8465	-0.8208	-0.4613	-1.1999	0.9802	1.1038	1.3699	1.2182	1.3418	1.3211	hypothetical protein
K00883		-0.5793	-0.5086	-0.3816	-0.6713	-0.7815	-0.9927	-0.9283	-0.7034	-0.3855	-1.3361	0.9688	1.0934	1.3582	1.2072	1.3305	1.3102	2-dehydro-3-deoxygalactonokinase [EC:2.7.1.58]
K01139		-0.4798	-0.5729	-0.1336	-0.7529	-0.7124	-1.1369	-0.8737	-0.4754	-0.7274	-1.329	0.9279	1.0713	1.3626	1.1937	1.3312	1.3075	guanosine-3',5'-bis(diphosphate) 3'-pyrophosphohydrolase [EC:3.1.7.2]
K10914		-0.4476	-0.4963	-0.0324	-0.6665	-0.696	-1.0953	-0.8238	-0.4848	-0.4986	-1.7312	0.8796	1.0219	1.3343	1.1579	1.3017	1.2771	CRP/FNR family transcriptional regulator, cyclic AMP receptor protein
K06906		-0.2969	-0.5705	-0.1285	-0.71	-0.7074	-1.037	-0.858	-0.4672	-0.6255	-1.6423	0.8745	1.0302	1.3546	1.1682	1.32	1.2958	None
K13643		-0.7872	-0.8289	-0.7726	-0.9734	-1.1689	0.0753	0.8376	0.3532	-1.0541	-1.6578	0.7344	0.862	1.1423	1.0021	1.131	1.1049	Rrf2 family transcriptional regulator, iron-sulfur cluster assembly transcription factor
K02192		-0.7816	-0.8443	-0.7923	-0.9781	-1.1903	0.0677	0.8406	0.3503	-1.0628	-1.6054	0.7337	0.8631	1.1476	1.0054	1.1363	1.11	bacterioferritin-associated ferredoxin
K06416		-0.1687	-0.3977	-0.5556	-0.6764	-0.8678	-0.0968	0.7266	0.1648	-0.7612	-2.6576	0.9571	0.9353	0.656	1.2539	1.0497	0.4384	stage V sporulation protein S
K01615		-0.4174	-0.5508	-0.3504	-0.6621	-0.9499	0.0464	0.7504	0.3419	-0.3982	-2.7397	1.0365	0.9892	0.6328	1.2202	0.8554	0.1958	glutaconyl-CoA decarboxylase [EC:4.1.1.70]
K01611		-0.4248	-0.5956	-0.3867	-0.659	-0.9763	-0.0203	0.665	0.2479	-0.4057	-2.6836	0.9459	0.9212	0.6319	1.278	1.057	0.4051	S-adenosylmethionine decarboxylase [EC:4.1.1.50]
K01486		-0.397	-0.8481	-0.2551	-0.8341	-0.9621	-0.6042	0.2902	0.0803	-0.4873	-2.2439	0.8905	1.0307	1.0825	1.2995	1.1735	0.7847	adenine deaminase [EC:3.5.4.2]
K08722		-0.3606	-0.6783	-0.456	-0.6411	-0.9554	-0.1565	0.6636	0.2562	-0.2544	-2.6788	0.3625	0.6317	1.0376	0.9842	1.1947	1.0506	5'-nucleotidase [EC:3.1.3.5]
K00880		-0.5044	-0.6256	-0.2519	-0.8142	-0.8974	-0.1986	0.7612	0.2291	-0.4557	-2.6157	0.5141	0.7045	1.105	0.9017	1.0893	1.0585	L-xylulokinase [EC:2.7.1.53]
K09136		0.0753	-0.9539	0.2392	-0.2424	-0.0835	-0.4582	0.2307	-0.165	-0.0233	-3.1254	0.2067	0.5773	1.052	0.7226	0.9904	0.9575	hypothetical protein; ribosomal protein S12 methylthiotransferase
K07126		0.0077	-0.8946	0.1194	-0.4844	-0.4292	-0.4817	0.4087	-0.0066	-0.0386	-3.0541	0.5753	0.7262	0.9259	0.9293	0.9481	0.7486	None
K02456		-0.3124	-0.2253	-0.5348	0.0271	-0.136	-0.3859	-1.0094	-0.038	-0.9073	-2.5255	0.906	1.0682	1.0332	1.1561	1.074	0.8101	general secretion pathway protein G
K05795		-0.2398	-0.3123	-0.6652	-0.3115	-0.4717	-0.6456	-0.8279	-0.3338	-0.7938	-2.1439	0.9548	1.0738	1.2142	1.211	1.2219	1.0699	tellurium resistance protein TerD
K01782		-0.449	-0.3556	-0.7084	-0.0905	-0.2319	-0.4566	-1.0752	-0.1515	-0.909	-2.1193	0.7008	0.98	1.3086	1.0728	1.2648	1.2199	3-hydroxyacyl-CoA dehydrogenase / enoyl-CoA hydratase / 3-hydroxybutyryl-CoA epimerase [EC:1.1.1.35 4.2.1.17 5.1.2.3]
K03808		-0.4668	-0.3855	-0.7086	-0.1397	-0.2562	-0.4982	-1.0892	-0.2055	-0.8892	-2.0364	0.7716	0.999	1.3065	1.0992	1.2681	1.2309	paraquat-inducible protein A
K00285		-0.4802	-0.3974	-0.7153	-0.1467	-0.2661	-0.5122	-1.1109	-0.2134	-0.9072	-1.974	0.7736	1.0064	1.3163	1.1056	1.2777	1.2438	D-amino-acid dehydrogenase [EC:1.4.99.1]
K01241		-0.6422	-0.5195	-0.6706	-0.358	-0.45	-0.307	-0.4565	0.1118	-1.0911	-2.1584	0.6724	1.1456	1.267	1.0355	1.2237	1.1972	AMP nucleosidase [EC:3.2.2.4]
K13694		-0.6227	-0.5022	-0.6508	-0.3443	-0.435	-0.2953	-0.4403	0.1175	-1.065	-2.2332	0.6676	1.1332	1.252	1.0248	1.2097	1.1839	lipoprotein Spr
K03748		-0.6312	-0.509	-0.6593	-0.3516	-0.4411	-0.3009	-0.4474	0.1119	-1.0791	-2.1979	0.67	1.1381	1.2596	1.0305	1.2169	1.1906	SanA protein
K09125		-0.7502	-0.6269	-0.7843	-0.3802	-0.4466	-0.2794	-0.4176	0.0904	-1.0739	-1.9936	0.6458	1.1714	1.3065	1.0493	1.2583	1.2312	hypothetical protein
K02361		-0.7045	-0.5869	-0.7399	-0.3467	-0.4084	-0.2486	-0.3825	0.1044	-1.0276	-2.1699	0.6377	1.1457	1.2727	1.0262	1.2272	1.2012	isochorismate synthase [EC:5.4.4.2]
K11537		-0.3426	-0.723	-0.6907	-0.1525	-0.7509	-0.3095	-0.3033	0.1012	-0.6292	-2.4343	0.5745	1.1154	1.2317	0.9755	1.1842	1.1536	MFS transporter, NHS family, xanthosine permease
K07783		-0.396	-0.7785	-0.7455	-0.2052	-0.8046	-0.3623	-0.3562	0.3798	-0.6833	-2.293	0.5394	1.2836	1.203	0.9444	1.155	1.1194	MFS transporter, OPA family, sugar phosphate sensor protein UhpC
K08961		-0.3934	-0.7828	-0.7481	-0.1993	-0.8103	-0.3591	-0.3532	0.4036	-0.687	-2.2911	0.5247	1.3082	1.1935	0.9334	1.1465	1.1144	chondroitin-sulfate-ABC endolyase/exolyase [EC:4.2.2.20 4.2.2.21]
K01194		-0.3567	-0.7137	-1.2369	-0.183	-0.7329	-0.3544	-0.207	-0.413	-0.6278	-1.9277	0.7887	0.9888	1.3211	1.1149	1.2827	1.257	alpha,alpha-trehalase [EC:3.2.1.28]
K07334		-0.8087	-0.8423	-0.9244	-0.4948	-0.3584	-0.0616	-0.5805	-0.3426	-0.5075	-1.8677	0.5806	0.9653	1.4334	1.0997	1.3705	1.3393	proteic killer suppression protein
K03640		-0.5427	-0.6461	-0.8235	-0.4345	-0.6047	-0.2706	-0.4721	-0.5057	-1.0798	-1.6285	0.6455	0.9718	1.4662	1.1469	1.4068	1.3711	peptidoglycan-associated lipoprotein
K11751		-0.6288	-0.5294	-0.6506	-0.4015	-0.4738	-0.3589	-0.4789	-0.5496	-0.9886	-1.9028	0.861	1.0217	1.3411	1.155	1.3067	1.2775	5'-nucleotidase / UDP-sugar diphosphatase [EC:3.1.3.5 3.6.1.45]
K00113		-0.4265	-0.4748	-0.5209	-0.3037	-0.398	-0.2661	-0.426	-0.4535	-0.8898	-2.3428	0.6984	0.9155	1.3104	1.0727	1.2664	1.2387	glycerol-3-phosphate dehydrogenase subunit C [EC:1.1.5.3]
K00112		-0.4266	-0.4749	-0.521	-0.3038	-0.3981	-0.2654	-0.4255	-0.4536	-0.8899	-2.343	0.6984	0.9155	1.3104	1.0726	1.2664	1.2386	glycerol-3-phosphate dehydrogenase subunit B [EC:1.1.5.3]
K05801		-0.6228	-0.5078	-0.6553	-0.273	-0.3318	-0.1782	-0.3091	-0.4392	-0.9397	-2.2684	0.6961	0.9166	1.3182	1.0762	1.2731	1.2451	DnaJ like chaperone protein
K08224		-0.5783	-0.4579	-0.6032	-0.2917	-0.3886	-0.2459	-0.3937	-0.4816	-1.0318	-2.1714	0.7323	0.9426	1.329	1.0969	1.2856	1.2578	MFS transporter, YNFM family, putative membrane transport protein
K07014		-0.5569	-0.4371	-0.5838	-0.2817	-0.3699	-0.2309	-0.3761	-0.4606	-0.9986	-2.2614	0.7267	0.9334	1.3084	1.0826	1.2664	1.2396	None
K01058		-0.5571	-0.4366	-0.5839	-0.28	-0.3701	-0.2311	-0.3755	-0.4631	-0.9972	-2.262	0.7268	0.9325	1.3086	1.0826	1.2665	1.2396	phospholipase A1 [EC:3.1.1.32]
K06879		-0.5576	-0.4372	-0.5837	-0.2805	-0.3695	-0.2315	-0.3754	-0.4623	-0.9985	-2.2611	0.7275	0.9325	1.3085	1.0828	1.2663	1.2398	7-cyano-7-deazaguanine reductase [EC:1.7.1.13]
K07792		-0.5478	-0.4276	-0.5744	-0.2734	-0.3626	-0.2194	-0.3661	-0.4493	-0.9863	-2.3036	0.7225	0.9267	1.2985	1.075	1.2573	1.2305	anaerobic C4-dicarboxylate transporter DcuB
K06203		-0.5484	-0.4291	-0.5668	-0.2752	-0.362	-0.2259	-0.3679	-0.454	-0.9837	-2.302	0.7235	0.9274	1.2995	1.0758	1.2579	1.2311	CysZ protein
K07337		-0.5475	-0.4283	-0.5734	-0.2744	-0.3617	-0.2252	-0.3678	-0.4538	-0.9841	-2.3003	0.7239	0.9276	1.2996	1.076	1.2581	1.2313	hypothetical protein
K07726		-0.656	-1.0366	-0.739	-1.208	-1.5428	-0.582	0.2223	-0.2595	-0.731	-0.3456	1.0338	1.0759	1.1863	1.3636	1.261	0.9576	putative transcriptional regulator
K03784		-0.6285	-1.1489	-0.9451	-1.3514	-1.3531	-0.488	0.1889	-0.0994	-0.5305	-0.4818	1.0014	1.0925	1.1703	1.387	1.2617	0.9251	purine-nucleoside phosphorylase [EC:2.4.2.1]
K08302		-0.7755	-0.8972	-0.6131	-1.1801	-1.2764	-0.545	0.4295	-0.0803	-1.2487	-0.6171	1.0568	1.1042	1.1639	1.2746	1.2111	0.993	tagatose 1,6-diphosphate aldolase [EC:4.1.2.40]
K08309		-0.8518	-0.9479	-0.7398	-1.0462	-1.338	-0.3525	0.3507	-0.0879	-0.722	-1.108	0.9829	1.0549	1.1388	1.3592	1.3182	0.9895	soluble lytic murein transglycosylase [EC:3.2.1.-]
K01079		-0.6346	-1.1722	-0.6835	-0.7464	-1.0529	-0.6133	-0.9403	-0.0586	-0.7086	-0.5482	0.6036	1.2625	1.4467	1.1164	1.3843	1.3453	phosphoserine phosphatase [EC:3.1.3.3]
K01119		-0.8241	-1.1356	-0.8499	-0.7796	-1.0364	-0.7489	-0.8868	0.025	-0.622	-0.1039	0.4251	1.2359	1.4793	0.9976	1.3824	1.4418	2',3'-cyclic-nucleotide 2'-phosphodiesterase [EC:3.1.4.16]
K04764		-0.5728	-0.963	-1.0078	-0.8183	-1.0315	-0.5822	-0.7171	0.1647	-0.8689	-0.7689	0.8039	1.2488	1.3603	1.1439	1.3203	1.2887	integration host factor subunit alpha
K00029		-0.7574	-0.8875	-1.2192	-0.7584	-0.9969	-0.503	-0.6087	0.204	-0.9643	-0.6203	0.8294	1.2356	1.3365	1.1391	1.3001	1.2709	malate dehydrogenase (oxaloacetate-decarboxylating)(NADP+) [EC:1.1.1.40]
K05777		-0.6283	-0.8762	-0.9368	-1.2593	-1.04	-0.7343	-0.8016	0.403	-0.634	-0.4915	0.8467	1.1976	1.297	1.1341	1.2471	1.2767	putative thiamine transport system substrate-binding protein
K01095		-0.4195	-0.7831	-0.8715	-0.8869	-1.3382	-0.7008	-0.8813	0.2183	-0.8329	-0.5867	0.8397	1.2273	1.3258	1.137	1.291	1.2618	phosphatidylglycerophosphatase A [EC:3.1.3.27]
K00647		-1.1483	-1.2239	-1.1057	-0.6309	-0.5724	-0.4624	-0.4862	0.3354	-0.7796	-0.9132	0.9038	1.1883	1.2799	1.1336	1.2525	1.229	3-oxoacyl-[acyl-carrier-protein] synthase I [EC:2.3.1.41]
K03814		-1.1496	-1.2148	-1.0876	-0.6229	-0.5694	-0.4596	-0.4786	0.344	-0.7713	-0.9697	0.9024	1.1901	1.2774	1.1317	1.2504	1.2276	monofunctional biosynthetic peptidoglycan transglycosylase [EC:2.4.1.-]
K05595		-0.854	-0.7591	-0.9238	-0.5307	-0.6891	-0.4282	-0.6588	0.1739	-1.5063	-0.7557	0.5068	1.3855	1.3934	1.0397	1.3262	1.2803	multiple antibiotic resistance protein
K03558		-0.6739	-0.7313	-0.7932	-0.5288	-0.6404	-0.4858	-0.6769	0.031	-1.2248	-1.3446	0.6665	1.2461	1.3949	1.1112	1.3421	1.3078	membrane protein required for colicin V production
K02744		-0.7589	-1.1548	-0.6086	-1.1353	-0.3529	-0.117	-1.0688	0.0425	0.1226	-1.5428	0.4994	1.0131	1.3955	1.0397	1.3301	1.2962	PTS system, N-acetylgalactosamine-specific IIA component [EC:2.7.1.69]
K00219		-0.6927	-1.1811	-0.8813	-0.9064	-0.355	-0.1368	-0.9644	-0.2992	-0.1369	-1.4283	0.851	1.0467	1.3432	1.1521	1.3075	1.2817	2,4-dienoyl-CoA reductase (NADPH2) [EC:1.3.1.34]
K08159		-0.6436	-1.2031	-0.9301	-0.907	-0.3147	-0.1994	-0.984	-0.2265	-0.0759	-1.4541	0.8712	1.05	1.3205	1.1461	1.288	1.2627	MFS transporter, DHA1 family, L-arabinose/isopropyl-beta-D-thiogalactopyranoside export protein
K00127		-0.7707	-0.8373	-0.7432	-0.6813	-0.6393	-0.2426	-0.9353	-0.9145	-0.7132	-0.9074	1.0219	1.127	1.3578	1.2274	1.3336	1.3171	formate dehydrogenase, gamma subunit [EC:1.2.1.2]
K12369		-0.8538	-0.9223	-0.9007	-0.7307	-0.5682	-0.174	-0.9056	-0.9064	-0.632	-0.7643	1.0356	1.1317	1.3426	1.2234	1.3204	1.3042	dipeptide transport system permease protein
K04013		-0.8182	-0.8855	-0.9107	-0.7123	-0.5458	-0.1513	-0.869	-0.8795	-0.6186	-0.9552	1.0369	1.1319	1.3383	1.2215	1.3169	1.3007	formate-dependent nitrite reductase, penta-haeme cytochrome c; cytochrome c-type protein NrfB
K06212		-0.8066	-0.8806	-0.9329	-0.7252	-0.5591	-0.1645	-0.8788	-0.901	-0.6256	-0.8803	1.0363	1.1318	1.3411	1.2229	1.3192	1.3032	formate transporter
K02568		-0.8312	-0.899	-0.9245	-0.7093	-0.557	-0.1599	-0.8824	-0.893	-0.6237	-0.8723	1.0368	1.1323	1.34	1.2225	1.3184	1.3024	cytochrome c-type protein NapB
K07308		-0.7629	-0.83	-0.7774	-0.6182	-0.4422	0.09	-0.8736	-0.8704	-0.5672	-1.461	0.9324	1.06	1.3393	1.1814	1.3103	1.2894	anaerobic dimethyl sulfoxide reductase subunit C (DMSO reductase anchor subunit)
K04015		-0.7476	-0.8233	-0.7934	-0.6425	-0.4436	0.0923	-0.8738	-0.8742	-0.5558	-1.4534	0.9333	1.0613	1.3392	1.1822	1.3104	1.2888	protein NrfD; formate-dependent nitrate reductase complex, transmembrane protein
K00313		-0.7715	-0.8429	-0.8014	-0.7025	-0.5491	-0.0828	-0.9186	-0.9163	-0.636	-1.0817	0.9912	1.1052	1.3547	1.2139	1.3284	1.3095	electron transfer flavoprotein-quinone oxidoreductase [EC:1.5.5.-]
K03774		-0.8031	-0.8758	-0.9082	-0.6898	-0.5022	-0.0463	-0.8707	-0.892	-0.596	-1.0951	0.9984	1.1066	1.3442	1.21	1.3193	1.3009	FKBP-type peptidyl-prolyl cis-trans isomerase SlpA [EC:5.2.1.8]
K07306		-0.808	-0.8737	-0.856	-0.6656	-0.5014	-0.038	-0.8683	-0.8632	-0.6043	-1.185	0.9953	1.1059	1.3421	1.2076	1.3176	1.2951	anaerobic dimethyl sulfoxide reductase subunit A [EC:1.8.5.3]; anaerobic dimethyl sulfoxide reductase subunit A [EC:1.8.99.-]
K04014		-0.8029	-0.8782	-0.8484	-0.6436	-0.5047	-0.0472	-0.8608	-0.8633	-0.6121	-1.202	0.9943	1.1038	1.3418	1.2074	1.3172	1.2987	formate-dependent nitrite reductase, Fe-S protein; protein NrfC
K02806		-0.7278	-0.6232	-0.7039	-0.7381	-1.2034	-0.4286	-0.5133	-0.4481	-0.8832	-1.0573	0.9985	1.1119	1.3569	1.2178	1.3311	1.3107	PTS system, nitrogen regulatory IIA component [EC:2.7.1.69]
K06917		-0.6883	-0.7256	-0.6323	-0.7467	-0.8652	-0.6999	-0.8799	-0.6963	-0.6572	-0.8739	1.0703	1.1577	1.3488	1.2407	1.3289	1.3188	tRNA 2-selenouridine synthase [EC:2.9.1.-]
K11202		-0.6171	-0.6024	-0.5038	-0.9503	-1.0205	-0.8495	-0.7326	-0.4506	-0.8111	-0.871	1.1798	1.2162	1.2633	1.3404	1.2888	1.1204	PTS system, fructose-specific IIB-like component [EC:2.7.1.69]
K07246		-0.8116	-0.7066	-0.5443	-0.9364	-1.0877	-0.8271	-0.676	-0.3598	-0.6079	-0.8118	0.9712	1.0962	1.3877	1.226	1.3572	1.3307	tartrate dehydrogenase/decarboxylase / D-malate dehydrogenase [EC:1.1.1.93 4.1.1.73 1.1.1.83]
K14059		-0.2705	-0.5995	-0.6616	-0.8496	-1.2601	-0.6402	-0.8243	-0.6206	-0.7206	-0.8683	1.0987	1.1826	1.2806	1.453	1.3372	0.9631	integrase
K03666		-0.3753	-0.6376	-0.6654	-0.8312	-1.1357	-0.5913	-0.7124	-0.5106	-0.6146	-1.224	1.0527	1.1303	1.2239	1.4527	1.4037	1.0348	host factor-I protein
K05796		-0.4841	-0.5191	-0.3745	-0.76	-0.8165	-0.9025	-0.741	-0.6975	-0.9995	-1.0823	1.1866	1.209	1.2529	1.3182	1.2747	1.1356	electron transport protein HydN
K02302		-0.3657	-0.7057	-0.508	-0.7187	-0.9247	-0.9251	-0.6165	-0.533	-0.8315	-1.195	0.941	1.0814	1.3949	1.2188	1.3619	1.3259	uroporphyrin-III C-methyltransferase / precorrin-2 dehydrogenase / sirohydrochlorin ferrochelatase [EC:2.1.1.107 1.3.1.76 4.99.1.4]
K07794		-0.5915	-0.5746	-0.5861	-0.6768	-0.7897	-0.8821	-0.7981	-0.6965	-0.8781	-0.9596	1.021	1.1333	1.3703	1.235	1.3459	1.3274	putative tricarboxylic transport membrane protein
K03825		-0.5736	-0.55	-0.5976	-0.6997	-0.7631	-0.8592	-0.7651	-0.6445	-0.8271	-1.1296	1.0228	1.1313	1.3638	1.2315	1.339	1.321	putative acetyltransferase [EC:2.3.1.-]
K11534		-0.5878	-0.5577	-0.6158	-0.7209	-0.7838	-0.8642	-0.7866	-0.4697	-0.8576	-1.1468	1.0167	1.1372	1.3595	1.2266	1.3346	1.3163	DeoR family transcriptional regulator, deoxyribose operon repressor
K02567		-0.3726	-0.9497	-0.5525	-0.7553	-0.712	-0.3982	-1.0449	-0.7196	-0.5493	-1.2369	0.9749	1.0966	1.3617	1.2119	1.3341	1.3118	periplasmic nitrate reductase NapA [EC:1.7.99.4]
K02570		-0.3662	-0.9486	-0.5573	-0.7913	-0.7056	-0.3977	-1.0583	-0.7215	-0.5336	-1.2124	0.9774	1.0981	1.3606	1.2122	1.3333	1.3109	periplasmic nitrate reductase NapD
K02573		-0.365	-0.9384	-0.544	-0.7453	-0.7023	-0.3903	-1.0329	-0.7097	-0.5406	-1.3031	0.9732	1.0942	1.3576	1.2086	1.3303	1.3077	ferredoxin-type protein NapG
K08358		-0.3569	-0.9436	-0.5477	-0.781	-0.6923	-0.3882	-1.0471	-0.7112	-0.5239	-1.2801	0.9742	1.0967	1.356	1.2077	1.3293	1.308	tetrathionate reductase subunit B
K08357		-0.3569	-0.9436	-0.5477	-0.781	-0.6923	-0.3882	-1.0471	-0.7112	-0.5239	-1.2801	0.9742	1.0967	1.356	1.2077	1.3293	1.308	tetrathionate reductase subunit A
K00124		-0.2509	-0.9035	-0.459	-0.7665	-0.7536	-0.5031	-1.0868	-0.6973	-0.4723	-1.3263	0.9171	1.0613	1.3782	1.1993	1.3451	1.3181	formate dehydrogenase, beta subunit [EC:1.2.1.2]
K06282		-0.2284	-0.8692	-0.431	-0.696	-0.7462	-0.4914	-1.0719	-0.6552	-0.5074	-1.4712	0.9128	1.0556	1.367	1.1912	1.3343	1.307	hydrogenase small subunit [EC:1.12.99.6]
K06281		-0.2319	-0.8734	-0.4295	-0.6987	-0.744	-0.4883	-1.0752	-0.6588	-0.5087	-1.4627	0.9142	1.0565	1.367	1.1917	1.3344	1.3072	hydrogenase large subunit [EC:1.12.99.6]
K02380		-0.1589	-0.8686	-0.3892	-0.7399	-0.8031	-0.8253	-1.0868	-0.5901	-0.4574	-1.2899	0.9474	1.0757	1.3576	1.1986	1.3281	1.3017	FdhE protein
K07289		-0.1605	-0.9276	-0.3965	-0.7687	-0.8146	-0.8703	-1.1049	-0.5854	-0.4532	-1.1523	0.9557	1.082	1.3593	1.2027	1.3302	1.3039	AsmA protein
K12940		-0.2872	-0.8533	-0.4695	-0.7158	-0.6966	-0.8652	-1.0246	-0.5866	-0.5385	-1.2557	0.9949	1.1085	1.3494	1.2118	1.3243	1.3039	aminobenzoyl-glutamate utilization protein A
K11895		-0.2657	-0.9129	-0.4478	-0.741	-0.8014	-0.8538	-1.0392	-0.6248	-0.5144	-1.1112	1.0027	1.1124	1.3515	1.2154	1.326	1.3041	type VI secretion system protein ImpH
K00246		-0.2628	-0.9083	-0.4444	-0.7423	-0.8119	-0.843	-1.044	-0.621	-0.5108	-1.1202	1.0033	1.112	1.35	1.2155	1.3251	1.3028	fumarate reductase subunit C; fumarate reductase subunit C [EC:1.3.99.1]
K11742		-0.2623	-0.9076	-0.4439	-0.7416	-0.8112	-0.8486	-1.0432	-0.6203	-0.5102	-1.1194	1.0032	1.112	1.3501	1.2154	1.325	1.3027	spermidine export protein MdtI
K09794		-0.261	-0.9085	-0.4432	-0.742	-0.8078	-0.8493	-1.0445	-0.6202	-0.5098	-1.121	1.0023	1.1128	1.3497	1.2145	1.325	1.3031	hypothetical protein
K11894		-0.2477	-0.9094	-0.4409	-0.7894	-0.8071	-0.8652	-1.0628	-0.6147	-0.4846	-1.0822	1.0063	1.1134	1.3467	1.2148	1.3225	1.3001	type VI secretion system protein ImpI
K11910		-0.2495	-0.9049	-0.4433	-0.7926	-0.8047	-0.8686	-1.0667	-0.6174	-0.487	-1.0717	1.0052	1.1144	1.3476	1.2147	1.3229	1.3014	type VI secretion system protein VasJ
K11905		-0.2501	-0.9054	-0.4438	-0.7932	-0.7996	-0.8692	-1.0673	-0.618	-0.4876	-1.0723	1.0052	1.1141	1.348	1.2146	1.3231	1.3015	type VI secretion system protein
K11907		-0.2513	-0.9066	-0.4425	-0.7943	-0.8064	-0.8704	-1.0576	-0.6162	-0.4887	-1.0735	1.0055	1.1144	1.348	1.215	1.323	1.3017	type VI secretion system protein VasG
K11901		-0.2519	-0.9072	-0.4431	-0.7949	-0.8013	-0.871	-1.0582	-0.6168	-0.4894	-1.074	1.0055	1.1138	1.3484	1.2149	1.3234	1.3017	type VI secretion system protein ImpB
K00245		-0.2649	-0.893	-0.4561	-0.7504	-0.8255	-0.8627	-1.0537	-0.6237	-0.518	-1.0704	1.0022	1.1123	1.3532	1.2171	1.3281	1.3055	fumarate reductase iron-sulfur protein [EC:1.3.99.1]; fumarate reductase iron-sulfur subunit [EC:1.3.99.1]
K03567		-0.2701	-0.9196	-0.4525	-0.7483	-0.8226	-0.854	-1.0561	-0.6306	-0.5197	-1.0482	1.0042	1.1134	1.353	1.2178	1.3278	1.3056	glycine cleavage system transcriptional repressor
K02569		-0.2691	-0.9189	-0.4516	-0.7518	-0.8274	-0.8533	-1.0555	-0.6298	-0.5158	-1.0476	1.0042	1.1138	1.3524	1.2176	1.3276	1.3054	cytochrome c-type protein NapC
K09889		-0.2719	-0.9222	-0.4544	-0.7452	-0.821	-0.8565	-1.0491	-0.6328	-0.5187	-1.0509	1.0042	1.1134	1.3533	1.2178	1.3281	1.3058	ribosome-associated protein; hypothetical protein
K08306		-0.2693	-0.9184	-0.4516	-0.7514	-0.8214	-0.8592	-1.0548	-0.6296	-0.5187	-1.0469	1.0042	1.1134	1.3529	1.2177	1.3277	1.3055	membrane-bound lytic murein transglycosylase C [EC:3.2.1.-]
K03835		-0.2708	-0.9187	-0.4527	-0.752	-0.8164	-0.8597	-1.0549	-0.6304	-0.5197	-1.047	1.005	1.1123	1.3533	1.2182	1.3284	1.305	tryptophan-specific transport protein
K11179		-0.282	-0.855	-0.4406	-0.7365	-0.8241	-0.8076	-1.044	-0.6562	-0.532	-1.1381	0.9947	1.108	1.3571	1.2166	1.3309	1.3086	tRNA 2-thiouridine synthesizing protein E [EC:2.8.1.-]
K05873		-0.2413	-0.9026	-0.4344	-0.7826	-0.8004	-0.8584	-1.0462	-0.5942	-0.4695	-1.1577	1.0031	1.113	1.3427	1.2111	1.3192	1.2982	adenylate cyclase, class 2 [EC:4.6.1.1]
K07396		-0.2526	-0.8971	-0.4345	-0.7314	-0.8024	-0.8379	-1.0324	-0.61	-0.5003	-1.1924	1.0007	1.1118	1.3453	1.2116	1.3213	1.3002	putative protein-disulfide isomerase
K03694		-0.2239	-0.7053	-0.7303	-0.7501	-1.0526	-0.7494	-0.9631	-0.5394	-0.6007	-1.014	0.9627	1.1114	1.3742	1.2145	1.3446	1.3213	ATP-dependent Clp protease ATP-binding subunit ClpA
K11904		-0.3729	-0.9103	-0.5302	-0.8176	-0.8326	-0.8457	-1.0245	-0.6716	-0.5522	-0.8356	1.0582	1.1481	1.3395	1.2304	1.3197	1.2972	type VI secretion system secreted protein VgrG
K11896		-0.3451	-0.9181	-0.5051	-0.7667	-0.8144	-0.8525	-1.021	-0.6621	-0.558	-0.9335	1.04	1.1372	1.3463	1.2271	1.3243	1.3017	type VI secretion system protein ImpG
K11903		-0.3498	-0.9242	-0.5101	-0.7724	-0.8202	-0.8584	-1.0274	-0.6676	-0.5632	-0.8872	1.0402	1.1375	1.3472	1.228	1.3253	1.3024	type VI secretion system secreted protein Hcp
K11892		-0.2745	-0.9394	-0.468	-0.8189	-0.8221	-0.9028	-1.0927	-0.6448	-0.5154	-0.8545	1.0069	1.115	1.355	1.2197	1.3295	1.3068	type VI secretion system protein ImpK
K02393		-0.2745	-0.939	-0.4709	-0.8201	-0.8305	-0.8837	-1.1031	-0.6476	-0.5098	-0.8533	1.0078	1.1148	1.3543	1.2204	1.3294	1.3056	flagellar L-ring protein precursor FlgH
K07278		-0.2734	-0.9396	-0.4679	-0.8204	-0.8335	-0.8904	-1.0943	-0.6474	-0.5123	-0.8536	1.0069	1.1156	1.3545	1.2196	1.3294	1.3068	outer membrane protein
K08305		-0.2891	-0.9484	-0.4745	-0.769	-0.8458	-0.8817	-1.077	-0.6549	-0.5394	-0.863	1.0047	1.1153	1.3585	1.2212	1.333	1.3102	membrane-bound lytic murein transglycosylase B [EC:3.2.1.-]
K09858		-0.2897	-0.9487	-0.457	-0.7568	-0.8421	-0.8823	-1.0774	-0.6526	-0.5398	-0.8921	1.004	1.1146	1.3576	1.2204	1.3322	1.3096	SEC-C motif domain protein
K06995		-0.2809	-0.9405	-0.4663	-0.7653	-0.8435	-0.8803	-1.0692	-0.6435	-0.5287	-0.9181	1.0034	1.1166	1.3559	1.2193	1.3311	1.3101	None
K03117		-0.3152	-0.9105	-0.4567	-0.7597	-0.8526	-0.8433	-1.1044	-0.693	-0.5747	-0.8405	0.9964	1.1118	1.3653	1.2222	1.3388	1.3161	sec-independent protein translocase protein TatB
K03286		-0.311	-0.972	-0.4999	-0.7722	-0.8703	-0.855	-1.0642	-0.6477	-0.5663	-0.7965	1.0028	1.1155	1.3627	1.2231	1.3367	1.3141	OmpA-OmpF porin, OOP family
K09791		-0.2981	-0.9618	-0.4852	-0.7855	-0.8545	-0.8945	-1.1012	-0.6632	-0.5475	-0.7517	1.0033	1.1147	1.3594	1.2213	1.3339	1.3107	hypothetical protein
K01247		-0.3173	-0.8967	-0.4671	-0.8754	-0.8772	-0.8982	-0.9091	-0.494	-0.5663	-1.0342	0.9917	1.1174	1.3599	1.217	1.3337	1.3162	DNA-3-methyladenine glycosylase II [EC:3.2.2.21]
K01093		-0.2888	-0.9404	-0.4636	-0.7086	-0.8304	-0.8683	-1.0487	-0.6424	-0.5507	-0.994	1.0019	1.1136	1.358	1.2201	1.3325	1.3099	4-phytase / acid phosphatase [EC:3.1.3.26 3.1.3.2]
K13888		-0.2851	-0.9295	-0.4675	-0.7502	-0.835	-0.8409	-1.0365	-0.6254	-0.5355	-1.0276	1.0028	1.1132	1.3559	1.2187	1.3305	1.3123	macrolide-specific efflux protein MacA
K07323		-0.2779	-0.9314	-0.4614	-0.7535	-0.8297	-0.8606	-1.0589	-0.6406	-0.5234	-0.9936	1.0045	1.1142	1.3553	1.2193	1.3301	1.3075	putative toluene tolerance protein
K05589		-0.2776	-0.9309	-0.4609	-0.7531	-0.8292	-0.865	-1.0584	-0.6373	-0.5255	-0.9931	1.0046	1.1142	1.3553	1.2192	1.33	1.3075	cell division protein FtsB
K06189		-0.2773	-0.9306	-0.4608	-0.7528	-0.8289	-0.8646	-1.0581	-0.6399	-0.5253	-0.9928	1.0046	1.1143	1.3553	1.2192	1.33	1.3076	magnesium and cobalt transporter
K03634		-0.2773	-0.9306	-0.4608	-0.7528	-0.8289	-0.8646	-1.0581	-0.6399	-0.5253	-0.9928	1.0046	1.1143	1.3553	1.2193	1.3301	1.3075	outer membrane lipoprotein carrier protein
K05685		-0.2743	-0.9257	-0.4577	-0.7582	-0.823	-0.8662	-1.0528	-0.6358	-0.5246	-1.0104	1.0046	1.114	1.3548	1.2187	1.3296	1.3069	macrolide transport system ATP-binding/permease protein [EC:3.6.3.-]; macrolide transport system permease protein
K03745		-0.2758	-0.9287	-0.4591	-0.751	-0.823	-0.8692	-1.0561	-0.6382	-0.5211	-1.0064	1.0044	1.114	1.3547	1.2187	1.3296	1.3072	SlyX protein
K02386		-0.2674	-0.9307	-0.4633	-0.812	-0.8223	-0.8755	-1.0945	-0.6398	-0.5022	-0.9196	1.0069	1.1155	1.3528	1.2189	1.3279	1.3053	flagella basal body P-ring formation protein FlgA
K11891		-0.2657	-0.9263	-0.4579	-0.8066	-0.8098	-0.8901	-1.0787	-0.6337	-0.505	-0.9518	1.0069	1.1146	1.3529	1.2184	1.3277	1.3051	type VI secretion system protein ImpL
K11737		-0.2643	-0.9258	-0.4594	-0.8074	-0.8246	-0.8709	-1.0783	-0.6327	-0.504	-0.9583	1.007	1.1151	1.3524	1.2184	1.3275	1.3051	D-serine/D-alanine/glycine transporter
K09798		-0.2757	-0.9278	-0.4679	-0.7989	-0.8312	-0.8425	-1.0583	-0.6236	-0.5143	-0.9902	1.0055	1.1145	1.3534	1.2185	1.3284	1.3103	hypothetical protein
K11893		-0.258	-0.9165	-0.4496	-0.8036	-0.8044	-0.8803	-1.0683	-0.6248	-0.4966	-1.0148	1.0058	1.1147	1.3508	1.2164	1.3255	1.3039	type VI secretion system protein ImpJ
K11900		-0.2576	-0.9158	-0.4492	-0.803	-0.8094	-0.8797	-1.0677	-0.6243	-0.4961	-1.0142	1.006	1.1148	1.3506	1.2165	1.3253	1.3038	type VI secretion system protein ImpC
K07788		-0.2579	-0.9155	-0.4495	-0.7929	-0.8108	-0.8794	-1.078	-0.6242	-0.4937	-1.0137	1.0069	1.114	1.35	1.2167	1.3252	1.3028	RND superfamily, multidrug transport protein MdtB
K03414		-0.257	-0.9147	-0.4511	-0.7969	-0.8114	-0.8784	-1.0771	-0.6263	-0.4898	-1.0128	1.0067	1.1144	1.3497	1.2169	1.325	1.3027	chemotaxis protein CheZ
K04065		-0.2564	-0.9138	-0.4504	-0.7962	-0.8133	-0.8776	-1.0763	-0.6256	-0.4946	-1.012	1.0067	1.1144	1.35	1.2168	1.3254	1.3029	hyperosmotically inducible periplasmic protein
K03385		-0.4808	-1.0584	-0.6691	-0.8642	-0.8286	-0.5016	-1.1599	0.3026	-0.6614	-1.1239	0.8982	1.2043	1.2946	1.141	1.2664	1.2409	cytochrome c-552 [EC:1.7.2.2]; formate-dependent nitrite reductase, periplasmic cytochrome c552 subunit [EC:1.7.2.2]
K03646		-0.3173	-1.0482	-0.4837	-0.8654	-0.7881	-0.7955	-0.8894	-0.4488	-0.2423	-1.3204	0.9452	1.0746	1.3545	1.1957	1.325	1.3042	colicin import membrane protein
K01761		-0.5618	-1.1271	-0.673	-0.9935	-0.7996	-0.7479	-0.7632	-0.3879	-0.2019	-1.0287	0.992	1.1058	1.3481	1.21	1.323	1.3057	methionine-gamma-lyase [EC:4.4.1.11]
K13051		-0.5611	-1.1057	-0.642	-0.9093	-0.7748	-0.7384	-0.7653	-0.4183	-0.2165	-1.1527	0.9926	1.1052	1.3483	1.2102	1.3227	1.3051	beta-aspartyl-peptidase (threonine type) [EC:3.4.19.5]
K03598		-0.5395	-1.1063	-0.6398	-0.9786	-0.7564	-0.714	-0.7544	-0.4031	-0.1841	-1.1819	0.9941	1.1035	1.3405	1.2061	1.3155	1.2983	sigma-E factor negative regulatory protein RseB
K07230		-0.5107	-1.0853	-0.6088	-0.9479	-0.7284	-0.6797	-0.7088	-0.3746	-0.1607	-1.3864	0.9865	1.0957	1.3259	1.1947	1.3025	1.2858	None
K13288		-0.5001	-1.1898	-0.5869	-1.0141	-0.7546	-0.7113	-0.7458	-0.3329	-0.0792	-1.2427	0.9378	1.0684	1.3475	1.1884	1.318	1.2972	oligoribonuclease [EC:3.1.-.-]
K08281		-0.7241	-1.0353	-0.8224	-0.7784	-0.7264	-0.5714	-0.6389	-0.4695	-0.3609	-1.1955	0.9547	1.0906	1.383	1.2169	1.3523	1.3252	nicotinamidase/pyrazinamidase [EC:3.5.1.19 3.5.1.-]
K10805		-0.5965	-1.2052	-0.6783	-1.0267	-0.8153	-0.7705	-0.8027	-0.4438	-0.2207	-0.7395	0.9913	1.1056	1.3533	1.2128	1.3272	1.309	acyl-CoA thioesterase II [EC:3.1.2.-]
K11263		-0.5715	-1.193	-0.639	-1.019	-0.7982	-0.7391	-0.7809	-0.4173	-0.1938	-0.9289	0.9884	1.1058	1.3485	1.2087	1.3233	1.306	acetyl-/propionyl-CoA carboxylase, biotin carboxylase, biotin carboxyl carrier protein [EC:6.3.4.14]; acetyl/propionyl carboxylase subunit alpha
K00982		-0.5814	-1.1847	-0.6592	-1.0061	-0.7913	-0.7538	-0.7815	-0.4301	-0.2061	-0.9002	0.9924	1.1057	1.3513	1.212	1.3254	1.3075	glutamate-ammonia-ligase adenylyltransferase [EC:2.7.7.42]
K05838		-0.579	-1.1815	-0.6605	-1.0117	-0.7922	-0.7512	-0.788	-0.4279	-0.2043	-0.8974	0.9926	1.1057	1.351	1.2118	1.3252	1.3072	putative thioredoxin
K01664		-0.5815	-1.1613	-0.6752	-1.0113	-0.8271	-0.7871	-0.7875	-0.4253	-0.2165	-0.8302	0.9891	1.105	1.3557	1.2132	1.3292	1.3107	para-aminobenzoate synthetase component II [EC:2.6.1.85]
K03767		-0.6039	-1.2021	-0.6534	-0.9696	-0.8254	-0.7352	-0.8088	-0.417	-0.2442	-0.8452	0.9872	1.1053	1.3567	1.2133	1.3302	1.3119	peptidyl-prolyl cis-trans isomerase A (cyclophilin A) [EC:5.2.1.8]
K03611		-0.2585	-0.4653	-1.6133	-0.6302	-1.1779	-0.5355	-0.7039	-0.4409	-0.6374	-0.6543	0.9863	1.1008	1.3041	1.1809	1.2811	1.2639	disulfide bond formation protein DsbB
K07659		-0.2316	-0.4348	-1.5611	-0.6011	-1.122	-0.5025	-0.6691	-0.4088	-0.6039	-0.9796	0.9902	1.1023	1.3019	1.1809	1.2795	1.2596	two-component system, OmpR family, phosphate regulon response regulator OmpR
K07638		-0.2412	-0.4458	-1.5807	-0.6082	-1.1383	-0.5142	-0.6819	-0.4196	-0.6163	-0.8754	0.9899	1.1029	1.304	1.1821	1.2814	1.2613	two-component system, OmpR family, osmolarity sensor histidine kinase EnvZ [EC:2.7.13.3]
K03762		-0.4887	-0.7048	-1.3966	-0.7967	-0.9512	-0.38	-0.9416	-0.669	-0.7548	-0.1004	0.9527	1.0905	1.3423	1.1915	1.3144	1.2924	MFS transporter, MHS family, proline/betaine transporter
K04754		-0.3455	-0.5609	-1.4449	-0.6894	-1.2291	-0.6374	-0.8181	-0.5285	-0.7584	-0.1131	0.9731	1.0958	1.3151	1.1821	1.2905	1.2688	lipoprotein
K00795		-0.389	-0.5722	-1.5434	-0.7105	-1.135	-0.6388	-0.7957	-0.5483	-0.7167	-0.0593	1.0037	1.1017	1.2953	1.1821	1.2743	1.2518	geranyltranstransferase [EC:2.5.1.10]; farnesyl diphosphate synthase [EC:2.5.1.1 2.5.1.10]
K06916		-0.3342	-0.5491	-1.5329	-0.7218	-1.2233	-0.6313	-0.8162	-0.5107	-0.7255	-0.0051	0.9657	1.0854	1.2996	1.1698	1.2756	1.2538	None
K07146		-0.3544	-0.5656	-1.508	-0.7448	-1.2248	-0.6173	-0.8245	-0.4645	-0.7308	-0.0331	0.9629	1.0869	1.3043	1.1717	1.2798	1.2622	UPF0176 protein
K12057		-0.3239	-0.5339	-1.6621	-0.7155	-1.1794	-0.6455	-0.8196	-0.5016	-0.7181	0.183	0.945	1.0665	1.2752	1.1472	1.252	1.2309	conjugal transfer pilus assembly protein TraF
K12067		-0.3223	-0.5322	-1.6594	-0.7136	-1.1904	-0.6437	-0.8176	-0.4999	-0.7162	0.1787	0.9454	1.0667	1.275	1.1472	1.2518	1.2308	conjugal transfer pilus assembly protein TraE
K03071		-0.3183	-0.5274	-1.6243	-0.7046	-1.1954	-0.6188	-0.7938	-0.4989	-0.7091	-0.028	0.9633	1.0815	1.2927	1.1647	1.269	1.2473	preprotein translocase subunit SecB
K00242		-0.3213	-0.5335	-1.624	-0.7038	-1.199	-0.6255	-0.7971	-0.4976	-0.7076	0.0016	0.9613	1.0796	1.291	1.163	1.2673	1.2457	succinate dehydrogenase hydrophobic membrane anchor protein [EC:1.3.99.1]; succinate dehydrogenase hydrophobic membrane anchor protein; succinate dehydrogenase membrane anchor subunit
K12058		-0.3018	-0.512	-1.657	-0.6889	-1.2207	-0.6065	-0.7792	-0.4834	-0.6942	-0.055	0.9612	1.0815	1.287	1.1607	1.264	1.2442	conjugal transfer mating pair stabilization protein TraN
K02200		-0.3157	-0.5269	-1.6751	-0.6872	-1.1784	-0.6066	-0.784	-0.4959	-0.705	-0.0176	0.9599	1.0775	1.2877	1.1603	1.2643	1.2427	cytochrome c-type biogenesis protein CcmH
K05527		-0.3056	-0.5149	-1.7083	-0.6868	-1.1714	-0.606	-0.7749	-0.4839	-0.6914	-0.0363	0.9594	1.0761	1.2847	1.1583	1.2613	1.2397	BolA protein
K09159		-0.3067	-0.516	-1.7093	-0.688	-1.1725	-0.607	-0.7761	-0.485	-0.6925	-0.0201	0.9583	1.0751	1.2836	1.1572	1.2602	1.2387	hypothetical protein
K03969		-0.2535	-0.6527	-1.1926	-0.933	-1.1521	-0.6822	-0.6723	-0.6827	-0.949	0.2217	0.6429	0.8957	1.3379	1.2584	1.477	1.3363	phage shock protein A
K04755		-0.3585	-0.566	-1.6596	-0.736	-1.1978	-0.6487	-0.8178	-0.5369	-0.7354	0.531	0.9158	1.0323	1.2423	1.1149	1.2188	1.2015	ferredoxin, 2Fe-2S
K03185		-0.3518	-0.5581	-1.6932	-0.718	-1.1864	-0.6549	-0.8135	-0.5312	-0.7312	0.5239	0.9157	1.0315	1.2406	1.1137	1.2171	1.1957	2-octaprenyl-6-methoxyphenol hydroxylase [EC:1.14.13.-]
K00228		-0.3504	-0.5565	-1.6906	-0.7211	-1.1939	-0.6535	-0.8122	-0.5295	-0.7293	0.5233	0.9159	1.0315	1.2404	1.1136	1.2169	1.1953	coproporphyrinogen III oxidase [EC:1.3.3.3]
K01920		-0.3426	-0.5493	-1.709	-0.6964	-1.2365	-0.6196	-0.7869	-0.5262	-0.7204	0.4483	0.9219	1.0366	1.2434	1.1179	1.22	1.199	glutathione synthase [EC:6.3.2.3]
K09001		-0.3654	-0.565	-1.7081	-0.7239	-1.2506	-0.6339	-0.7769	-0.441	-0.7031	0.4185	0.9186	1.0416	1.2464	1.1185	1.2226	1.2017	anhydro-N-acetylmuramic acid kinase [EC:2.7.1.-]; anhydro-N-acetylmuramic acid kinase [EC:2.7.1.170]
K01749		-0.5145	-0.7373	-0.5375	-0.6558	-0.8914	-1.0491	-1.3489	-0.5092	-0.9865	0.1555	0.9973	1.1285	1.1579	1.4183	1.3678	1.005	hydroxymethylbilane synthase [EC:2.5.1.61]
K11934		-0.7276	-0.4648	-0.6719	-0.5019	-1.0157	-0.8786	-1.2971	-0.7154	-0.9856	0.1617	0.9706	0.9485	1.3474	1.2075	1.3009	1.3221	outer membrane protein X
K02045		-0.213	-0.8342	-0.4819	-0.8256	-1.0637	-1.3659	-0.7136	-0.5555	-0.8827	-0.1581	0.776	0.9782	1.431	1.1748	1.3836	1.3507	sulfate transport system ATP-binding protein [EC:3.6.3.25]
K03790		-0.2634	-0.9256	-0.4678	-0.8827	-1.0575	-1.347	-0.7299	-0.4831	-0.7067	-0.2522	0.752	0.9819	1.4468	1.1755	1.3956	1.3643	ribosomal-protein-alanine N-acetyltransferase [EC:2.3.1.128]
K08300		-0.3753	-1.0004	-0.8237	-1.0033	-1.1176	-0.8994	-1.0679	-0.5671	-0.4461	0.2909	0.8619	1.037	1.3496	1.159	1.3141	1.2884	ribonuclease E [EC:3.1.26.12]
K03148		-0.3331	-1.1579	-0.5477	-0.8938	-1.1048	-1.0711	-1.0055	-0.6922	-0.5025	0.4541	0.7661	0.9137	1.2801	1.2065	1.3899	1.298	adenylyltransferase [EC:2.7.7.-]; adenylyltransferase ThiF [EC:2.7.7.-]
K02858		-0.3895	-1.073	-0.5765	-0.8719	-0.9564	-1.0075	-1.1763	-0.7271	-0.6418	0.4857	0.934	1.0444	1.2929	1.1514	1.2663	1.2452	3,4-dihydroxy 2-butanone 4-phosphate synthase [EC:4.1.99.12]
K08304		-0.3957	-1.0592	-0.5782	-0.8372	-0.9469	-0.993	-1.1673	-0.7576	-0.6573	0.386	0.9409	1.0546	1.308	1.1647	1.2813	1.2568	membrane-bound lytic murein transglycosylase A [EC:3.2.1.-]
K09800		-0.3841	-1.0651	-0.5769	-0.8723	-0.945	-0.9908	-1.1687	-0.7566	-0.6327	0.3993	0.942	1.054	1.3036	1.1626	1.2775	1.2532	hypothetical protein
K01147		-0.3808	-1.0586	-0.5718	-0.8806	-0.943	-0.9845	-1.1801	-0.7544	-0.6332	0.3917	0.9427	1.0547	1.3038	1.163	1.2776	1.2534	exoribonuclease II [EC:3.1.13.1]
K02791		-0.758	-1.1145	-0.435	-0.9988	-1.0192	-1.1168	-0.8431	-0.5021	-0.4362	0.078	1.1334	1.1438	1.2249	1.3169	1.2551	1.0715	PTS system, maltose and glucose-specific IIC component
K02768		-0.6748	-0.8332	-0.3763	-1.0473	-1.0565	-1.1601	-0.8782	-0.6537	-0.7323	0.3838	1.1191	1.1363	1.1995	1.2882	1.2272	1.0582	PTS system, fructose-specific IIA component [EC:2.7.1.69]
K02774		-0.4392	-0.776	-0.4868	-0.9541	-1.1668	-1.2068	-1.0199	-0.5755	-0.5849	0.0781	1.1196	1.1877	1.2121	1.3146	1.2457	1.0521	PTS system, galactitol-specific IIB component [EC:2.7.1.69]
K03326		-0.5008	-0.7574	-0.758	-1.0768	-1.1952	-0.8673	-0.7958	-0.6853	-0.5907	-0.0138	1.0223	1.1143	1.3197	1.2033	1.2979	1.2837	C4-dicarboxylate transporter, DcuC family
K00121		-0.7639	-0.8061	-0.781	-0.921	-1.2786	-0.6978	-0.7738	-0.5555	-0.7584	0.161	0.9735	1.091	1.3301	1.1916	1.3046	1.2843	S-(hydroxymethyl)glutathione dehydrogenase / alcohol dehydrogenase [EC:1.1.1.284 1.1.1.1]
K02533		-0.4111	-0.782	-0.8511	-0.8775	-1.3386	-0.6833	-0.8661	-0.618	-0.8321	0.1428	0.8812	1.0514	1.3686	1.179	1.3327	1.3041	tRNA/rRNA methyltransferase [EC:2.1.1.-]
K02067		-0.4395	-0.8123	-0.8698	-0.8995	-1.3299	-0.6946	-0.8806	-0.6357	-0.7891	0.3207	0.8587	1.036	1.3571	1.1635	1.3213	1.2936	putative ABC transport system substrate-binding protein
K02055		-0.7602	-1.0215	-0.6261	-1.1564	-1.1125	-0.8877	-0.7202	-0.3382	-0.6243	0.1517	0.8783	1.0339	1.3682	1.1769	1.3321	1.3061	putative spermidine/putrescine transport system substrate-binding protein
K02562		-0.6451	-1.0306	-0.5979	-0.8153	-1.1738	-1.0172	-0.6685	-0.2749	-0.8415	-0.1356	0.9603	0.9441	1.3857	1.2313	1.3297	1.3491	mannitol operon repressor
K09612		-0.6449	-1.0314	-0.5975	-0.8155	-1.1751	-1.018	-0.6683	-0.2736	-0.8418	-0.1339	0.9652	0.9448	1.379	1.2327	1.3263	1.3521	alkaline phosphatase isozyme conversion protein [EC:3.4.11.-]
K00903		-0.6019	-1.1025	-1.0577	-0.35	-1.1396	-0.5603	-0.548	-0.7611	-0.9762	0.0938	0.6219	0.9528	1.4845	1.1471	1.4209	1.3762	protein-tyrosine kinase [EC:2.7.10.-]
K03841		-0.7146	-0.7769	-0.8355	-0.5551	-0.6777	-0.509	-0.7126	-0.7489	-1.3001	-0.4222	0.7227	0.9942	1.4978	1.1948	1.4411	1.4019	fructose-1,6-bisphosphatase I [EC:3.1.3.11]
K03813		-0.8637	-0.9621	-0.5464	-0.5156	-0.8609	-0.6953	-0.7863	-0.752	-0.8814	-0.5713	1.0998	1.1716	1.3236	1.2367	1.3077	1.2958	molybdenum transport protein [EC:2.4.2.-]
K03225		-0.8638	-0.9624	-0.6034	-0.5172	-0.8621	-0.7349	-0.7872	-0.753	-0.8824	-0.4614	1.0993	1.1695	1.3226	1.2359	1.3067	1.2939	type III secretion protein SctQ
K09795		-0.8711	-0.9704	-0.6104	-0.5233	-0.8283	-0.7415	-0.7945	-0.7263	-0.8903	-0.4743	1.0985	1.1706	1.3232	1.2359	1.3073	1.2949	hypothetical protein
K04744		-1.0084	-0.9463	-0.7054	-0.5402	-0.885	-0.6793	-0.7604	-0.7098	-0.9206	-0.2081	1.0797	1.1541	1.3175	1.2253	1.3003	1.2867	LPS-assembly protein
K13889		-0.872	-1.0233	-0.6758	-0.6198	-0.8165	-0.6322	-0.8477	-0.7919	-0.8429	-0.2714	1.0847	1.1592	1.322	1.2302	1.3052	1.2923	glutathione transport system substrate-binding protein
K07120		-0.924	-0.8975	-0.7174	-0.5982	-0.9025	-0.7883	-0.8334	-0.6841	-0.7955	-0.258	1.0816	1.158	1.3255	1.2308	1.308	1.2949	None
K01160		-0.8838	-0.9451	-0.6532	-0.5877	-0.9267	-0.6963	-0.8192	-0.7659	-0.7853	-0.3562	1.1059	1.1736	1.3163	1.2347	1.3013	1.2877	crossover junction endodeoxyribonuclease RusA [EC:3.1.22.4]
K03298		-0.812	-1.0146	-0.6315	-0.5579	-0.9042	-0.7884	-0.7743	-0.6694	-0.8648	-0.3981	1.0883	1.1626	1.3257	1.2336	1.3086	1.2962	drug/metabolite transporter, DME family
K07121		-0.9069	-0.9235	-0.6402	-0.5229	-0.8559	-0.7758	-0.7876	-0.7933	-0.8685	-0.3347	1.0935	1.1648	1.3213	1.2329	1.3049	1.2921	None
K06077		-0.9077	-0.9242	-0.6409	-0.5236	-0.8567	-0.7765	-0.829	-0.794	-0.8227	-0.3353	1.0936	1.1649	1.3215	1.2331	1.305	1.2924	outer membrane lipoprotein SlyB
K05805		-0.9161	-0.9325	-0.6473	-0.5446	-0.8277	-0.7139	-0.8367	-0.7669	-0.8771	-0.3509	1.0936	1.1651	1.3223	1.2335	1.3058	1.2931	CreA protein
K01150		-0.8999	-0.9162	-0.6328	-0.5308	-0.8484	-0.7292	-0.821	-0.786	-0.8611	-0.3982	1.0962	1.1673	1.3234	1.2352	1.307	1.2944	deoxyribonuclease I [EC:3.1.21.1]
K07640		-0.8952	-0.9117	-0.6296	-0.5275	-0.8444	-0.7647	-0.8169	-0.7821	-0.857	-0.3947	1.0965	1.1675	1.3233	1.2353	1.307	1.2942	two-component system, OmpR family, sensor histidine kinase CpxA [EC:2.7.13.3]
K09914		-0.8989	-0.9155	-0.6329	-0.5306	-0.8481	-0.7682	-0.8205	-0.7513	-0.8606	-0.3975	1.0963	1.1674	1.3235	1.2353	1.3071	1.2943	putative lipoprotein
K07340		-0.9213	-0.938	-0.6533	-0.5352	-0.8335	-0.7894	-0.8013	-0.7725	-0.8827	-0.2663	1.09	1.1617	1.3191	1.2302	1.3026	1.2897	hypothetical protein
K03824		-0.9175	-0.9341	-0.6493	-0.5464	-0.8295	-0.7859	-0.7975	-0.7687	-0.8788	-0.2948	1.0917	1.1633	1.3205	1.2317	1.304	1.2912	putative acetyltransferase [EC:2.3.1.-]
K07274		-0.9191	-0.9352	-0.6492	-0.5294	-0.7929	-0.7874	-0.7984	-0.7694	-0.8796	-0.3534	1.0934	1.1647	1.3228	1.2338	1.3061	1.2933	outer membrane protein
K00769		-0.9081	-0.9247	-0.6412	-0.5385	-0.8206	-0.7768	-0.8293	-0.7599	-0.8697	-0.3452	1.0941	1.1655	1.3221	1.2337	1.3057	1.2929	xanthine phosphoribosyltransferase [EC:2.4.2.22]
K06176		-0.8655	-0.8978	-0.7959	-0.8502	-0.767	-0.6718	-0.7082	-0.907	-0.3992	-0.5655	1.0824	1.1608	1.333	1.2358	1.3149	1.3013	tRNA pseudouridine13 synthase [EC:5.4.99.27]; tRNA pseudouridine synthase D [EC:5.4.99.12]
K14392		-0.7097	-0.8162	-0.5869	-0.714	-0.9133	-0.7787	-0.9321	-0.8302	-0.8106	-0.3224	1.0712	1.1538	1.3361	1.2333	1.3171	1.3027	sodium/pantothenate symporter
K03314		-0.7205	-0.7047	-0.5406	-0.7246	-0.8072	-0.6196	-0.9912	-0.9488	-0.7802	-0.6026	1.0808	1.1611	1.3368	1.2375	1.3184	1.3055	Na+:H+ antiporter, NhaB family
K08567		-0.6605	-0.6899	-0.5801	-0.7573	-0.8818	-0.6633	-0.9714	-0.8657	-0.7797	-0.5984	1.0766	1.1605	1.341	1.2388	1.3225	1.3089	hydrogenase 2 maturation protease [EC:3.4.24.-]
K07034		-0.6665	-0.7361	-0.5984	-0.7397	-0.8936	-0.6947	-0.9456	-0.818	-0.7354	-0.6295	1.074	1.1593	1.3455	1.2403	1.3261	1.3125	None
K07687		-0.7724	-1.2957	-0.66	-0.8825	-0.7411	-0.7537	-0.7723	-0.8412	-0.5524	0.026	1.0778	1.1431	1.2866	1.2055	1.2714	1.2608	two-component system, NarL family, captular synthesis response regulator RcsB
K08310		-0.8046	-1.1798	-0.8819	-0.8903	-0.7543	-0.4255	-0.808	-0.7449	-0.6247	-0.2192	1.0978	1.1606	1.2981	1.2205	1.2837	1.2726	dATP pyrophosphohydrolase [EC:3.6.1.-]
K07224		-0.8408	-1.2225	-0.6609	-0.9368	-0.8623	-0.4417	-0.8444	-0.7279	-0.6597	-0.0813	1.0864	1.1509	1.2898	1.2106	1.2751	1.2653	putative lipoprotein
K02182		-0.9743	-0.8802	-0.6724	-0.9413	-0.7295	-0.6034	-0.9904	-0.9757	-0.4451	-0.0437	1.0232	0.9848	1.3489	1.2429	1.3155	1.3405	crotonobetaine/carnitine-CoA ligase [EC:6.2.1.-]
K07394		-0.9611	-0.9082	-0.7914	-0.9425	-0.9773	-0.6389	-0.6706	-0.8081	-0.5111	-0.1264	1.112	1.1689	1.2897	1.2206	1.2771	1.2675	SM-20-related protein
K12685		-0.9784	-0.925	-0.6657	-0.9596	-0.9947	-0.5678	-0.6877	-0.824	-0.5241	-0.2253	1.1137	1.1711	1.293	1.2233	1.2803	1.2708	subtilase-type serine protease [EC:3.4.21.-]
K10716		-0.9465	-0.8939	-0.7778	-0.928	-0.9626	-0.5478	-0.8026	-0.7944	-0.4991	-0.2044	1.1161	1.1726	1.2931	1.2243	1.2803	1.2708	voltage-gated potassium channel
K08475		-0.9389	-0.8864	-0.7706	-0.9205	-0.955	-0.6193	-0.7953	-0.7871	-0.4924	-0.1984	1.1175	1.1744	1.2936	1.2253	1.2812	1.272	two-component system, NtrC family, phosphoglycerate transport system sensor histidine kinase PgtB [EC:2.7.13.3]
K08478		-0.9389	-0.8864	-0.7706	-0.9205	-0.955	-0.6193	-0.7953	-0.7871	-0.4924	-0.1984	1.1175	1.1744	1.2936	1.2253	1.2812	1.272	phosphoglycerate transport regulatory protein PgtC
K08476		-0.9389	-0.8864	-0.7706	-0.9205	-0.955	-0.6193	-0.7953	-0.7871	-0.4924	-0.1984	1.1175	1.1744	1.2936	1.2253	1.2812	1.272	two-component system, NtrC family, phosphoglycerate transport system response regulator PgtA
K12531		-0.939	-0.8865	-0.7706	-0.9205	-0.955	-0.6192	-0.7953	-0.7871	-0.4923	-0.1983	1.1175	1.1743	1.2936	1.2252	1.2813	1.272	ATP-binding cassette, subfamily B, bacterial RtxE
K12532		-0.939	-0.8865	-0.7706	-0.9205	-0.955	-0.6192	-0.7953	-0.7871	-0.4923	-0.1983	1.1175	1.1743	1.2936	1.2253	1.2813	1.272	RTX toxin transporter
K11909		-0.9388	-0.8863	-0.7706	-0.9204	-0.9548	-0.6194	-0.7953	-0.7871	-0.4926	-0.1989	1.1175	1.174	1.294	1.2255	1.2814	1.2718	type VI secretion system protein VasI
K12530		-0.9389	-0.8864	-0.7706	-0.9205	-0.955	-0.6193	-0.7953	-0.7871	-0.4925	-0.1985	1.1176	1.174	1.2938	1.2253	1.2814	1.2719	ATP-binding cassette, subfamily B, bacterial RtxB
K08319		-0.9389	-0.8864	-0.7706	-0.9204	-0.9549	-0.6193	-0.7953	-0.7871	-0.4925	-0.1986	1.1174	1.1742	1.2938	1.2254	1.2813	1.2718	putative dehydrogenase [EC:1.1.-.-]
K08354		-0.9389	-0.8864	-0.7706	-0.9204	-0.9549	-0.6193	-0.7953	-0.7871	-0.4925	-0.1986	1.1174	1.1743	1.2938	1.2255	1.2813	1.2718	thiosulfate reductase cytochrome b subunit
K04016		-0.945	-0.8925	-0.7768	-0.9265	-0.961	-0.6255	-0.8015	-0.7933	-0.4988	-0.1175	1.1135	1.1691	1.2898	1.2215	1.2773	1.2673	formate-dependent nitrite reductase, possible assembly protein; cytochrome c-type protein NrfE
K05877		-0.9528	-0.9002	-0.7841	-0.9343	-0.9689	-0.5539	-0.8088	-0.8006	-0.5052	-0.1227	1.112	1.1678	1.2889	1.2203	1.2763	1.2663	methyl-accepting chemotaxis protein IV, peptide sensor receptor
K01554		-0.9914	-0.9379	-0.8196	-0.9726	-0.8521	-0.5851	-0.8449	-0.7018	-0.4826	-0.1463	1.1104	1.1673	1.2904	1.2207	1.2778	1.2678	None
K12962		-0.985	-0.9314	-0.8133	-0.9662	-0.8457	-0.5788	-0.8385	-0.6954	-0.4754	-0.2296	1.1145	1.1717	1.2947	1.2246	1.2817	1.2721	undecaprenyl phosphate-alpha-L-ara4N flippase subunit ArnE
K03812		-0.9846	-0.9312	-0.8134	-0.9659	-0.8458	-0.5006	-0.8385	-0.8302	-0.4765	-0.137	1.1089	1.1659	1.2886	1.2186	1.2756	1.266	ribosome modulation factor
K13040		-0.9651	-0.9119	-0.7947	-0.9464	-0.8269	-0.5623	-0.8197	-0.8114	-0.5131	-0.2154	1.1167	1.1739	1.295	1.2257	1.2825	1.273	two-component system, LuxR family, sensor histidine kinase TtrS [EC:2.7.13.3]
K08348		-0.965	-0.9119	-0.7946	-0.9463	-0.8268	-0.5624	-0.8196	-0.8114	-0.5132	-0.2158	1.1165	1.1739	1.2952	1.2258	1.2825	1.273	formate dehydrogenase-N, alpha subunit [EC:1.2.1.2]
K02511		-0.965	-0.9119	-0.7946	-0.9463	-0.8268	-0.5623	-0.8197	-0.8114	-0.5132	-0.2156	1.1165	1.1739	1.2952	1.2258	1.2826	1.273	MFS transporter, ACS family, 4-hydroxyphenylacetate permease
K02508		-0.965	-0.9119	-0.7946	-0.9463	-0.8268	-0.5623	-0.8197	-0.8114	-0.5132	-0.2156	1.1165	1.1739	1.2952	1.2258	1.2826	1.273	AraC family transcriptional regulator, 4-hydroxyphenylacetate 3-monooxygenase operon regulatory protein
K02615		-0.965	-0.9119	-0.7946	-0.9463	-0.8268	-0.5623	-0.8197	-0.8114	-0.5132	-0.2156	1.1165	1.1739	1.2952	1.2258	1.2826	1.273	acetyl-CoA acetyltransferase [EC:2.3.1.-]
K00484		-0.9649	-0.9118	-0.7946	-0.9463	-0.8268	-0.5624	-0.8196	-0.8114	-0.5133	-0.2159	1.1166	1.1736	1.2954	1.2258	1.2826	1.2729	4-hydroxyphenylacetate-3-hydroxylase small chain [EC:1.14.13.3]
K05952		-0.965	-0.9119	-0.7946	-0.9463	-0.8268	-0.5623	-0.8197	-0.8114	-0.5132	-0.2158	1.1166	1.1737	1.2953	1.2258	1.2826	1.273	hypothetical protein
K07312		-0.9632	-0.9103	-0.7935	-0.9446	-0.8256	-0.6408	-0.8184	-0.8102	-0.513	-0.1284	1.114	1.17	1.2922	1.223	1.2794	1.2694	Tat-targeted selenate reductase subunit YnfH; putative dimethyl sulfoxide reductase subunit YnfH (DMSO reductase anchor subunit)
K08359		-0.9717	-0.9185	-0.801	-0.953	-0.8333	-0.5683	-0.8261	-0.8178	-0.5191	-0.1324	1.1123	1.1695	1.2908	1.2214	1.2783	1.2688	tetrathionate reductase subunit C
K14062		-0.9711	-0.9181	-0.801	-0.9525	-0.8331	-0.5688	-0.8259	-0.8177	-0.5197	-0.134	1.1127	1.1686	1.2914	1.2221	1.2785	1.2686	outer membrane protein N
K09900		-0.9712	-0.9181	-0.801	-0.9525	-0.8331	-0.5687	-0.826	-0.8177	-0.5197	-0.1338	1.1128	1.1687	1.2913	1.222	1.2786	1.2684	hypothetical protein
K11192		-0.9712	-0.9181	-0.801	-0.9526	-0.8332	-0.5687	-0.826	-0.8177	-0.5196	-0.1337	1.1128	1.1686	1.2913	1.222	1.2785	1.2684	PTS system, N-acetylmuramic acid-specific IIC component
K05811		-0.9712	-0.9181	-0.801	-0.9525	-0.8331	-0.5687	-0.826	-0.8177	-0.5197	-0.1339	1.1126	1.1687	1.2914	1.222	1.2786	1.2685	putative lipoprotein
K06039		-0.9712	-0.9181	-0.801	-0.9525	-0.8331	-0.5687	-0.826	-0.8177	-0.5197	-0.1338	1.1127	1.1687	1.2913	1.2221	1.2785	1.2685	uncharacterized protein involved in oxidation of intracellular sulfur
K05802		-0.9712	-0.9181	-0.801	-0.9525	-0.8331	-0.5687	-0.826	-0.8177	-0.5197	-0.1338	1.1127	1.1687	1.2913	1.222	1.2785	1.2685	potassium efflux system protein KefA
K11932		-0.9712	-0.9181	-0.801	-0.9525	-0.8331	-0.5687	-0.826	-0.8177	-0.5197	-0.1339	1.1127	1.1688	1.2913	1.222	1.2785	1.2685	universal stress protein G
K00247		-0.9712	-0.9181	-0.801	-0.9525	-0.8331	-0.5687	-0.826	-0.8177	-0.5197	-0.1339	1.1127	1.1688	1.2913	1.222	1.2785	1.2685	fumarate reductase subunit D [EC:1.3.99.1]; fumarate reductase subunit D
K07490		-0.9712	-0.9181	-0.801	-0.9526	-0.8332	-0.5687	-0.826	-0.8177	-0.5196	-0.1337	1.1127	1.1687	1.2913	1.2219	1.2786	1.2685	ferrous iron transport protein C
K07350		-0.9712	-0.9181	-0.801	-0.9526	-0.8332	-0.5687	-0.826	-0.8177	-0.5196	-0.1337	1.1127	1.1687	1.2913	1.222	1.2785	1.2685	minor fimbrial subunit
K07348		-0.9712	-0.9181	-0.801	-0.9525	-0.8331	-0.5687	-0.826	-0.8177	-0.5196	-0.1338	1.1125	1.1688	1.2914	1.222	1.2785	1.2686	minor fimbrial subunit
K08350		-0.9712	-0.9181	-0.801	-0.9526	-0.8332	-0.5687	-0.826	-0.8177	-0.5196	-0.1338	1.1126	1.1688	1.2913	1.222	1.2785	1.2685	formate dehydrogenase-N, gamma subunit [EC:1.2.1.2]
K03788		-0.9712	-0.9181	-0.801	-0.9526	-0.8332	-0.5687	-0.826	-0.8177	-0.5196	-0.1338	1.1126	1.1688	1.2913	1.222	1.2785	1.2685	acid phosphatase (class B) [EC:3.1.3.2]
K08344		-0.9714	-0.9183	-0.801	-0.9527	-0.8332	-0.5685	-0.826	-0.8177	-0.5194	-0.1332	1.1125	1.1691	1.2909	1.2218	1.2785	1.2687	suppressor for copper-sensitivity B
K10906		-0.9714	-0.9183	-0.801	-0.9527	-0.8332	-0.5686	-0.826	-0.8177	-0.5194	-0.1332	1.1126	1.1691	1.2909	1.2219	1.2784	1.2687	exodeoxyribonuclease VIII [EC:3.1.11.-]
K08163		-0.9713	-0.9182	-0.801	-0.9527	-0.8332	-0.5686	-0.826	-0.8177	-0.5195	-0.1334	1.1126	1.169	1.2911	1.222	1.2785	1.2685	MFS transporter, DHA1 family, multidrug resistance protein
K03485		-0.9713	-0.9182	-0.801	-0.9526	-0.8332	-0.5686	-0.826	-0.8177	-0.5196	-0.1335	1.1125	1.169	1.2911	1.222	1.2785	1.2686	LacI family transcriptional regulator, trehalose operon repressor
K00151		-1.0362	-0.9817	-0.7046	-1.017	-0.7551	-0.6239	-0.887	-0.7447	-0.5188	-0.0122	1.0994	1.1582	1.2827	1.2115	1.2697	1.2596	5-carboxymethyl-2-hydroxymuconic-semialdehyde dehydrogenase [EC:1.2.1.60]
K02618		-1.0506	-0.9955	-0.7154	-0.8713	-0.7668	-0.6345	-0.9	-0.7565	-0.5283	-0.1069	1.1057	1.1652	1.2908	1.2189	1.2777	1.2674	phenylacetic acid degradation protein
K04103		-1.0752	-1.0199	-0.7393	-0.8948	-0.7895	-0.5877	-0.9237	-0.6823	-0.5483	-0.0225	1.0982	1.1567	1.2843	1.2121	1.2711	1.2607	indolepyruvate decarboxylase [EC:4.1.1.74]
K08167		-1.0662	-1.0112	-0.7311	-0.8868	-0.923	-0.5666	-0.9156	-0.679	-0.4989	0.0239	1.0942	1.1523	1.2792	1.2074	1.266	1.2554	MFS transporter, DHA2 family, methyl viologen resistance protein SmvA
K07784		-1.0026	-0.9489	-0.8303	-0.9838	-0.8628	-0.5952	-0.8556	-0.6035	-0.5455	-0.0843	1.1063	1.1636	1.287	1.217	1.2743	1.2642	MFS transporter, OPA family, hexose phosphate transport protein UhpT
K07724		-1.0364	-0.8231	-0.8613	-0.8585	-0.7481	-0.622	-0.887	-0.8785	-0.5167	-0.1008	1.1081	1.1652	1.2918	1.2206	1.2785	1.2684	Ner family transcriptional regulator
K13938		-1.043	-0.8294	-0.8676	-0.8648	-0.7542	-0.5473	-0.8934	-0.8849	-0.5778	-0.0498	1.1042	1.1621	1.2885	1.2171	1.2753	1.265	dihydromonapterin reductase / dihydrofolate reductase [EC:1.5.1.- 1.5.1.3]
K05875		-0.9943	-0.7853	-0.8227	-0.9755	-0.8551	-0.5884	-0.8479	-0.8396	-0.5391	-0.0773	1.1094	1.1649	1.289	1.2197	1.2762	1.2659	methyl-accepting chemotaxis protein II, aspartate sensor receptor
K11991		-1.0229	-0.8112	-0.8491	-0.8464	-0.882	-0.6116	-0.8747	-0.8662	-0.5071	-0.0387	1.1051	1.1622	1.2875	1.2167	1.2743	1.2643	tRNA-specific adenosine deaminase [EC:3.5.4.-]
K02853		-1.0192	-0.8076	-0.8455	-0.8427	-0.8783	-0.6079	-0.871	-0.8626	-0.5035	-0.0908	1.1083	1.1653	1.2906	1.2199	1.2775	1.2675	4-alpha-L-fucosyltransferase [EC:2.4.1.-]
K07136		-0.9941	-0.9406	-0.8226	-0.9753	-0.718	-0.5885	-0.8478	-0.8394	-0.5391	-0.0405	1.1058	1.1623	1.2859	1.216	1.273	1.2629	None
K03834		-0.9795	-0.9264	-0.8092	-0.9609	-0.8414	-0.577	-0.8342	-0.8259	-0.5278	-0.0176	1.1057	1.1618	1.2844	1.2151	1.2716	1.2614	tyrosine-specific transport protein
K09890		-0.9815	-0.9282	-0.8107	-0.9628	-0.843	-0.5775	-0.8358	-0.8275	-0.4748	-0.069	1.1072	1.1637	1.2861	1.2168	1.2735	1.2636	alternative ribosome-rescue factor; hypothetical protein
K09892		-0.9814	-0.9282	-0.8107	-0.9627	-0.843	-0.5776	-0.8358	-0.8275	-0.4749	-0.0693	1.1073	1.1635	1.2862	1.2168	1.2735	1.2637	hypothetical protein
K09908		-0.9813	-0.9281	-0.8107	-0.9626	-0.843	-0.5776	-0.8358	-0.8275	-0.4749	-0.0695	1.1073	1.1634	1.2864	1.2169	1.2735	1.2636	hypothetical protein
K08993		-0.9813	-0.9281	-0.8107	-0.9626	-0.843	-0.5776	-0.8358	-0.8275	-0.4749	-0.0695	1.1073	1.1634	1.2864	1.2169	1.2735	1.2636	putative membrane protein
K09898		-0.9813	-0.9281	-0.8107	-0.9626	-0.843	-0.5776	-0.8358	-0.8275	-0.4749	-0.0695	1.1073	1.1634	1.2864	1.2169	1.2735	1.2636	hypothetical protein
K03970		-0.9813	-0.9281	-0.8107	-0.9626	-0.843	-0.5776	-0.8358	-0.8275	-0.4749	-0.0695	1.1073	1.1634	1.2864	1.2169	1.2735	1.2636	phage shock protein B
K06078		-0.9813	-0.9281	-0.8107	-0.9626	-0.843	-0.5776	-0.8358	-0.8275	-0.4749	-0.0695	1.1073	1.1634	1.2864	1.2169	1.2736	1.2636	murein lipoprotein
K09904		-0.9813	-0.9281	-0.8107	-0.9626	-0.843	-0.5776	-0.8358	-0.8275	-0.4749	-0.0695	1.1073	1.1634	1.2864	1.2169	1.2736	1.2636	hypothetical protein
K09917		-0.9813	-0.9281	-0.8107	-0.9626	-0.843	-0.5776	-0.8358	-0.8275	-0.4749	-0.0695	1.1073	1.1634	1.2864	1.2169	1.2736	1.2636	hypothetical protein
K05809		-0.9813	-0.9281	-0.8107	-0.9626	-0.843	-0.5776	-0.8358	-0.8275	-0.4749	-0.0695	1.1073	1.1634	1.2864	1.2169	1.2735	1.2636	ribosome-associated inhibitor A
K02344		-0.9813	-0.9281	-0.8107	-0.9626	-0.843	-0.5776	-0.8358	-0.8275	-0.4749	-0.0695	1.1073	1.1634	1.2864	1.2169	1.2735	1.2636	DNA polymerase III subunit psi [EC:2.7.7.7]
K06202		-1.0486	-0.994	-0.7285	-0.8706	-0.7666	-0.5674	-0.8991	-0.8906	-0.5295	0.0264	1.0972	1.1549	1.2811	1.2097	1.2679	1.2576	CyaY protein
K05812		-1.0081	-0.9542	-0.8354	-0.8326	-0.868	-0.5201	-0.8608	-0.8524	-0.4956	-0.0854	1.1063	1.163	1.2874	1.2171	1.2743	1.2644	conserved hypothetical protein
K11733		-1.0081	-0.9542	-0.8354	-0.8326	-0.868	-0.5201	-0.8608	-0.8524	-0.4956	-0.0854	1.1062	1.163	1.2874	1.2171	1.2744	1.2644	lysine-specific permease
K11750		-1.0043	-0.9505	-0.8319	-0.8291	-0.8644	-0.5962	-0.8572	-0.8488	-0.449	-0.083	1.1067	1.1633	1.2876	1.2174	1.2746	1.2647	esterase FrsA [EC:3.1.-.-]
K07237		-1.0043	-0.9505	-0.8319	-0.8291	-0.8644	-0.5962	-0.8572	-0.8488	-0.449	-0.083	1.1067	1.1633	1.2876	1.2174	1.2746	1.2647	tRNA 2-thiouridine synthesizing protein B
K07236		-1.0043	-0.9505	-0.8319	-0.8291	-0.8644	-0.5962	-0.8572	-0.8488	-0.449	-0.083	1.1067	1.1633	1.2876	1.2174	1.2746	1.2647	tRNA 2-thiouridine synthesizing protein C
K12500		-1.0001	-0.9464	-0.828	-0.8252	-0.8605	-0.5927	-0.8533	-0.8449	-0.4892	-0.0803	1.1076	1.1641	1.2882	1.2182	1.2752	1.2674	thioesterase III [EC:3.1.2.-]
K03675		-1.0004	-0.9466	-0.8281	-0.8253	-0.8606	-0.5926	-0.8534	-0.845	-0.4889	-0.0795	1.1077	1.1649	1.2882	1.2184	1.2756	1.2657	glutaredoxin 2
K05880		-1.0003	-0.9466	-0.828	-0.8253	-0.8606	-0.5927	-0.8533	-0.845	-0.489	-0.0798	1.1078	1.1647	1.2883	1.2185	1.2755	1.2657	transcriptional activator for dhaKLM operon
K12149		-1.0001	-0.9464	-0.828	-0.8252	-0.8605	-0.5928	-0.8533	-0.8449	-0.4893	-0.0803	1.1078	1.1644	1.2888	1.2186	1.2756	1.2655	DNA-damage-inducible protein I
K06899		-1.0001	-0.9464	-0.828	-0.8252	-0.8605	-0.5928	-0.8533	-0.8449	-0.4893	-0.0803	1.1079	1.1644	1.2888	1.2186	1.2756	1.2655	nucleoid-associated protein
K09893		-1.0001	-0.9465	-0.828	-0.8253	-0.8605	-0.5927	-0.8533	-0.8449	-0.4892	-0.0802	1.1078	1.1645	1.2886	1.2185	1.2756	1.2656	hypothetical protein
K10748		-1.0001	-0.9464	-0.828	-0.8252	-0.8605	-0.5928	-0.8533	-0.8449	-0.4892	-0.0803	1.1078	1.1645	1.2886	1.2186	1.2755	1.2657	DNA replication terminus site-binding protein
K02679		-1.0002	-0.9465	-0.828	-0.8253	-0.8606	-0.5927	-0.8533	-0.8449	-0.4892	-0.0801	1.1079	1.1645	1.2886	1.2186	1.2756	1.2656	prepilin peptidase dependent protein A
K12973		-1.0002	-0.9465	-0.828	-0.8253	-0.8605	-0.5927	-0.8533	-0.8449	-0.4892	-0.0802	1.1079	1.1645	1.2886	1.2185	1.2756	1.2656	palmitoyl transferase [EC:2.3.1.-]
K03603		-1.0002	-0.9465	-0.828	-0.8253	-0.8605	-0.5927	-0.8533	-0.8449	-0.4892	-0.0801	1.1079	1.1645	1.2886	1.2185	1.2756	1.2656	GntR family transcriptional regulator, negative regulator for fad regulon and positive regulator of fabA
K07269		-1.0002	-0.9465	-0.828	-0.8253	-0.8605	-0.5927	-0.8533	-0.8449	-0.4892	-0.0801	1.1079	1.1645	1.2886	1.2185	1.2756	1.2656	hypothetical protein
K11926		-1.0002	-0.9465	-0.828	-0.8253	-0.8605	-0.5927	-0.8533	-0.8449	-0.4892	-0.0801	1.1079	1.1645	1.2886	1.2185	1.2756	1.2656	sigma factor-binding protein Crl
K11923		-1.0002	-0.9465	-0.828	-0.8253	-0.8605	-0.5927	-0.8533	-0.8449	-0.4892	-0.0801	1.1079	1.1645	1.2886	1.2185	1.2756	1.2656	MerR family transcriptional regulator, copper efflux regulator
K08227		-1.0002	-0.9465	-0.828	-0.8253	-0.8605	-0.5927	-0.8533	-0.8449	-0.4892	-0.0801	1.1079	1.1645	1.2886	1.2185	1.2756	1.2656	MFS transporter, LPLT family, lysophospholipid transporter
K03472		-1.0002	-0.9465	-0.828	-0.8253	-0.8605	-0.5927	-0.8533	-0.8449	-0.4892	-0.0801	1.1079	1.1645	1.2886	1.2185	1.2756	1.2656	D-erythrose 4-phosphate dehydrogenase [EC:1.2.1.72]
K09910		-1.0002	-0.9465	-0.828	-0.8253	-0.8605	-0.5927	-0.8533	-0.8449	-0.4892	-0.0801	1.1079	1.1645	1.2886	1.2185	1.2756	1.2656	hypothetical protein
K12289		-1.0002	-0.9465	-0.828	-0.8253	-0.8605	-0.5927	-0.8533	-0.8449	-0.4892	-0.0801	1.1079	1.1645	1.2886	1.2185	1.2756	1.2656	pilus assembly protein HofN
K12288		-1.0002	-0.9465	-0.828	-0.8253	-0.8605	-0.5927	-0.8533	-0.8449	-0.4892	-0.0801	1.1079	1.1645	1.2886	1.2185	1.2756	1.2656	pilus assembly protein HofM
K02504		-1.0002	-0.9465	-0.828	-0.8253	-0.8605	-0.5927	-0.8533	-0.8449	-0.4892	-0.0801	1.1079	1.1645	1.2886	1.2185	1.2756	1.2656	protein transport protein HofB
K09923		-1.0002	-0.9465	-0.828	-0.8253	-0.8605	-0.5927	-0.8533	-0.8449	-0.4892	-0.0801	1.1079	1.1645	1.2886	1.2185	1.2756	1.2656	hypothetical protein
K06144		-1.0002	-0.9465	-0.828	-0.8253	-0.8605	-0.5927	-0.8533	-0.8449	-0.4892	-0.0801	1.1079	1.1645	1.2886	1.2185	1.2756	1.2656	universal stress protein B
K02851		-1.0002	-0.9465	-0.828	-0.8253	-0.8605	-0.5927	-0.8533	-0.8449	-0.4892	-0.0801	1.1079	1.1645	1.2886	1.2185	1.2756	1.2656	undecaprenyl-phosphate alpha-N-acetylglucosaminyltransferase [EC:2.7.8.-]
K07676		-1.0002	-0.9465	-0.828	-0.8253	-0.8605	-0.5927	-0.8533	-0.8449	-0.4892	-0.0801	1.1079	1.1645	1.2886	1.2185	1.2756	1.2656	two-component system, NarL family, sensor histidine kinase RcsD [EC:2.7.13.3]
K12961		-1.0002	-0.9465	-0.828	-0.8253	-0.8605	-0.5927	-0.8533	-0.8449	-0.4892	-0.0801	1.1079	1.1645	1.2886	1.2185	1.2756	1.2656	DnaA initiator-associating protein
K03112		-1.0002	-0.9465	-0.828	-0.8253	-0.8605	-0.5927	-0.8533	-0.8449	-0.4892	-0.0801	1.1079	1.1645	1.2886	1.2185	1.2756	1.2656	DamX protein
K05790		-1.0002	-0.9465	-0.828	-0.8253	-0.8605	-0.5927	-0.8533	-0.8449	-0.4892	-0.0801	1.1079	1.1645	1.2886	1.2185	1.2756	1.2656	lipopolysaccharide biosynthesis protein WzzE
K07186		-1.0002	-0.9465	-0.828	-0.8253	-0.8605	-0.5927	-0.8533	-0.8449	-0.4892	-0.0801	1.1079	1.1645	1.2886	1.2185	1.2756	1.2656	membrane protein
K07773		-1.0002	-0.9465	-0.828	-0.8253	-0.8605	-0.5927	-0.8533	-0.8449	-0.4892	-0.0801	1.1079	1.1645	1.2886	1.2185	1.2756	1.2656	two-component system, OmpR family, aerobic respiration control protein ArcA
K07286		-1.0002	-0.9465	-0.828	-0.8253	-0.8605	-0.5927	-0.8533	-0.8449	-0.4892	-0.0801	1.1079	1.1645	1.2886	1.2185	1.2756	1.2656	uncharacterized lipoprotein
K03591		-1.0002	-0.9465	-0.828	-0.8253	-0.8605	-0.5927	-0.8533	-0.8449	-0.4892	-0.0801	1.1079	1.1645	1.2886	1.2185	1.2756	1.2656	cell division protein FtsN
K03633		-1.0002	-0.9465	-0.828	-0.8253	-0.8605	-0.5927	-0.8533	-0.8449	-0.4892	-0.0801	1.1079	1.1645	1.2886	1.2185	1.2756	1.2656	chromosome partition protein MukF
K05997		-1.0002	-0.9465	-0.828	-0.8253	-0.8605	-0.5927	-0.8533	-0.8449	-0.4892	-0.0801	1.1079	1.1645	1.2886	1.2185	1.2756	1.2656	Fe-S cluster assembly protein SufA
K04770		-1.0002	-0.9465	-0.828	-0.8253	-0.8605	-0.5927	-0.8533	-0.8449	-0.4892	-0.0801	1.1079	1.1645	1.2886	1.2185	1.2756	1.2656	Lon-like ATP-dependent protease [EC:3.4.21.-]
K01146		-1.0002	-0.9465	-0.828	-0.8253	-0.8605	-0.5927	-0.8533	-0.8449	-0.4892	-0.0801	1.1079	1.1645	1.2886	1.2185	1.2756	1.2656	protein Xni
K12148		-1.0002	-0.9465	-0.828	-0.8253	-0.8605	-0.5927	-0.8533	-0.8449	-0.4892	-0.0801	1.1079	1.1645	1.2886	1.2185	1.2756	1.2656	biofilm regulator BssS
K08682		-1.0002	-0.9465	-0.828	-0.8253	-0.8605	-0.5927	-0.8533	-0.8449	-0.4892	-0.0801	1.1079	1.1645	1.2886	1.2185	1.2756	1.2656	acyl carrier protein phosphodiesterase [EC:3.1.4.14]
K02682		-1.0002	-0.9465	-0.828	-0.8253	-0.8605	-0.5927	-0.8533	-0.8449	-0.4892	-0.0801	1.1079	1.1645	1.2886	1.2185	1.2756	1.2656	prepilin peptidase dependent protein D
K07677		-1.0002	-0.9465	-0.828	-0.8253	-0.8605	-0.5927	-0.8533	-0.8449	-0.4892	-0.0801	1.1079	1.1645	1.2886	1.2185	1.2756	1.2656	two-component system, NarL family, capsular synthesis sensor histidine kinase RcsC [EC:2.7.13.3]
K13301		-1.0002	-0.9465	-0.828	-0.8253	-0.8605	-0.5927	-0.8533	-0.8449	-0.4892	-0.0801	1.1079	1.1645	1.2886	1.2185	1.2756	1.2656	secretion monitor
K06957		-1.0002	-0.9465	-0.828	-0.8253	-0.8605	-0.5927	-0.8533	-0.8449	-0.4892	-0.0801	1.1079	1.1645	1.2886	1.2185	1.2756	1.2656	tRNA(Met) cytidine acetyltransferase [EC:2.3.1.-]; tRNA(Met) cytidine acetyltransferase [EC:2.3.1.193]
K05851		-1.0002	-0.9465	-0.828	-0.8253	-0.8605	-0.5927	-0.8533	-0.8449	-0.4892	-0.0801	1.1079	1.1645	1.2886	1.2185	1.2756	1.2656	adenylate cyclase, class 1 [EC:4.6.1.1]
K06006		-1.0002	-0.9465	-0.828	-0.8253	-0.8605	-0.5927	-0.8533	-0.8449	-0.4892	-0.0801	1.1079	1.1645	1.2886	1.2185	1.2756	1.2656	periplasmic protein CpxP
K09911		-1.0002	-0.9465	-0.828	-0.8253	-0.8605	-0.5927	-0.8533	-0.8449	-0.4892	-0.0801	1.1079	1.1645	1.2886	1.2185	1.2756	1.2656	hypothetical protein
K03840		-1.0002	-0.9465	-0.828	-0.8253	-0.8605	-0.5927	-0.8533	-0.8449	-0.4892	-0.0801	1.1079	1.1645	1.2886	1.2185	1.2756	1.2656	flavodoxin II
K07648		-1.0002	-0.9465	-0.828	-0.8253	-0.8605	-0.5927	-0.8533	-0.8449	-0.4892	-0.0801	1.1079	1.1645	1.2886	1.2185	1.2756	1.2656	two-component system, OmpR family, aerobic respiration control sensor histidine kinase ArcB [EC:2.7.13.3]
K09899		-1.0002	-0.9465	-0.828	-0.8253	-0.8605	-0.5927	-0.8533	-0.8449	-0.4892	-0.0801	1.1079	1.1645	1.2886	1.2185	1.2756	1.2656	hypothetical protein
K09891		-1.0002	-0.9465	-0.828	-0.8253	-0.8605	-0.5927	-0.8533	-0.8449	-0.4892	-0.0801	1.1079	1.1645	1.2886	1.2185	1.2756	1.2656	hypothetical protein
K09894		-1.0002	-0.9465	-0.828	-0.8253	-0.8605	-0.5927	-0.8533	-0.8449	-0.4892	-0.0801	1.1079	1.1645	1.2886	1.2185	1.2756	1.2656	hypothetical protein
K09897		-1.0002	-0.9465	-0.828	-0.8253	-0.8605	-0.5927	-0.8533	-0.8449	-0.4892	-0.0801	1.1079	1.1645	1.2886	1.2185	1.2756	1.2656	hypothetical protein
K03804		-1.0002	-0.9465	-0.828	-0.8253	-0.8605	-0.5927	-0.8533	-0.8449	-0.4892	-0.0801	1.1079	1.1645	1.2886	1.2185	1.2756	1.2656	chromosome partition protein MukE
K01407		-1.0002	-0.9465	-0.828	-0.8253	-0.8605	-0.5927	-0.8533	-0.8449	-0.4892	-0.0801	1.1079	1.1645	1.2886	1.2185	1.2756	1.2656	protease III [EC:3.4.24.55]
K12150		-1.0002	-0.9465	-0.828	-0.8253	-0.8605	-0.5927	-0.8533	-0.8449	-0.4892	-0.0801	1.1079	1.1645	1.2886	1.2185	1.2756	1.2656	HIT-like protein HinT
K06080		-1.0002	-0.9465	-0.828	-0.8253	-0.8605	-0.5927	-0.8533	-0.8449	-0.4892	-0.0801	1.1079	1.1645	1.2886	1.2185	1.2756	1.2656	RcsF protein
K02565		-1.0002	-0.9465	-0.828	-0.8253	-0.8605	-0.5927	-0.8533	-0.8449	-0.4892	-0.0801	1.1079	1.1645	1.2886	1.2185	1.2756	1.2656	N-acetylglucosamine repressor
K05787		-1.0002	-0.9465	-0.828	-0.8253	-0.8605	-0.5927	-0.8533	-0.8449	-0.4892	-0.0801	1.1079	1.1645	1.2886	1.2185	1.2756	1.2656	DNA-binding protein HU-alpha
K02521		-1.0002	-0.9465	-0.828	-0.8253	-0.8605	-0.5927	-0.8533	-0.8449	-0.4892	-0.0801	1.1079	1.1645	1.2886	1.2185	1.2756	1.2656	LysR family transcriptional regulator, positive regulator for ilvC
K01766		-1.0002	-0.9465	-0.828	-0.8253	-0.8605	-0.5927	-0.8533	-0.8449	-0.4892	-0.0801	1.1079	1.1645	1.2886	1.2185	1.2756	1.2656	cysteine sulfinate desulfinase [EC:4.4.1.-]
K12582		-1.0002	-0.9465	-0.828	-0.8253	-0.8605	-0.5927	-0.8533	-0.8449	-0.4892	-0.0801	1.1079	1.1645	1.2886	1.2185	1.2756	1.2656	TDP-Fuc4NAc transferase [EC:2.4.1.-]
K13695		-1.0002	-0.9465	-0.828	-0.8253	-0.8605	-0.5927	-0.8533	-0.8449	-0.4892	-0.0801	1.1079	1.1645	1.2886	1.2185	1.2756	1.2656	probable lipoprotein NlpC
K00813		-1.0002	-0.9465	-0.828	-0.8253	-0.8605	-0.5927	-0.8533	-0.8449	-0.4892	-0.0801	1.1079	1.1645	1.2886	1.2185	1.2756	1.2656	aspartate aminotransferase [EC:2.6.1.1]
K05803		-1.0002	-0.9465	-0.828	-0.8253	-0.8605	-0.5927	-0.8533	-0.8449	-0.4892	-0.0801	1.1079	1.1645	1.2886	1.2185	1.2756	1.2656	lipoprotein NlpI
K14055		-1.0002	-0.9465	-0.828	-0.8253	-0.8605	-0.5927	-0.8533	-0.8449	-0.4892	-0.0801	1.1079	1.1645	1.2886	1.2185	1.2756	1.2656	universal stress protein E
K03645		-1.0002	-0.9465	-0.828	-0.8253	-0.8605	-0.5927	-0.8533	-0.8449	-0.4892	-0.0801	1.1079	1.1645	1.2886	1.2185	1.2756	1.2656	negative modulator of initiation of replication
K05590		-1.0002	-0.9465	-0.828	-0.8253	-0.8605	-0.5927	-0.8533	-0.8449	-0.4892	-0.0801	1.1079	1.1645	1.2886	1.2185	1.2756	1.2656	ATP-dependent RNA helicase SrmB [EC:2.7.7.-]
K09907		-1.0002	-0.9465	-0.828	-0.8253	-0.8605	-0.5927	-0.8533	-0.8449	-0.4892	-0.0801	1.1079	1.1645	1.2886	1.2185	1.2756	1.2656	hypothetical protein
K02742		-1.0002	-0.9465	-0.828	-0.8253	-0.8605	-0.5927	-0.8533	-0.8449	-0.4892	-0.0801	1.1079	1.1645	1.2886	1.2185	1.2756	1.2656	SprT protein
K03632		-1.0002	-0.9465	-0.828	-0.8253	-0.8605	-0.5927	-0.8533	-0.8449	-0.4892	-0.0801	1.1079	1.1645	1.2886	1.2185	1.2756	1.2656	chromosome partition protein MukB
K07251		-1.0002	-0.9465	-0.828	-0.8253	-0.8605	-0.5927	-0.8533	-0.8449	-0.4892	-0.0801	1.1079	1.1645	1.2886	1.2185	1.2756	1.2656	thiamine kinase [EC:2.7.1.89]
K07479		-1.0002	-0.9465	-0.828	-0.8253	-0.8605	-0.5927	-0.8533	-0.8449	-0.4892	-0.0801	1.1079	1.1645	1.2886	1.2185	1.2756	1.2656	putative DNA topoisomerase
K00892		-1.0002	-0.9465	-0.828	-0.8253	-0.8605	-0.5927	-0.8533	-0.8449	-0.4892	-0.0801	1.1079	1.1645	1.2886	1.2185	1.2756	1.2656	inosine kinase [EC:2.7.1.73]
K08308		-1.0002	-0.9465	-0.828	-0.8253	-0.8605	-0.5927	-0.8533	-0.8449	-0.4892	-0.0801	1.1079	1.1645	1.2886	1.2185	1.2756	1.2656	membrane-bound lytic murein transglycosylase E [EC:3.2.1.-]
K07715		-1.0002	-0.9465	-0.828	-0.8253	-0.8605	-0.5927	-0.8533	-0.8449	-0.4892	-0.0801	1.1079	1.1645	1.2886	1.2185	1.2756	1.2656	two-component system, NtrC family, response regulator YfhA
K07711		-1.0002	-0.9465	-0.828	-0.8253	-0.8605	-0.5927	-0.8533	-0.8449	-0.4892	-0.0801	1.1079	1.1645	1.2886	1.2185	1.2756	1.2656	two-component system, NtrC family, sensor histidine kinase YfhK [EC:2.7.13.3]
K06074		-1.0002	-0.9465	-0.828	-0.8253	-0.8605	-0.5927	-0.8533	-0.8449	-0.4892	-0.0801	1.1079	1.1644	1.2886	1.2185	1.2756	1.2657	vitamin B12 transport system ATP-binding protein [EC:3.6.3.33]
K07771		-1.0002	-0.9465	-0.828	-0.8253	-0.8605	-0.5927	-0.8533	-0.8449	-0.4892	-0.0801	1.1079	1.1644	1.2886	1.2185	1.2756	1.2657	two-component system, OmpR family, response regulator BasR
K06073		-1.0002	-0.9465	-0.828	-0.8253	-0.8605	-0.5927	-0.8533	-0.8449	-0.4892	-0.0801	1.1079	1.1644	1.2886	1.2185	1.2756	1.2657	vitamin B12 transport system permease protein
K06858		-1.0002	-0.9465	-0.828	-0.8253	-0.8606	-0.5927	-0.8533	-0.8449	-0.4892	-0.0801	1.1079	1.1645	1.2886	1.2185	1.2756	1.2657	vitamin B12 transport system substrate-binding protein
K06866		-1.0002	-0.9465	-0.828	-0.8253	-0.8605	-0.5927	-0.8533	-0.8449	-0.4892	-0.0801	1.1079	1.1645	1.2886	1.2185	1.2756	1.2657	autonomous glycyl radical cofactor
K09896		-1.0002	-0.9465	-0.828	-0.8253	-0.8605	-0.5927	-0.8533	-0.8449	-0.4892	-0.0801	1.1079	1.1645	1.2886	1.2185	1.2756	1.2657	hypothetical protein
K10000		-1.0002	-0.9465	-0.828	-0.8253	-0.8605	-0.5927	-0.8533	-0.8449	-0.4892	-0.0801	1.1078	1.1645	1.2886	1.2185	1.2756	1.2656	arginine transport system ATP-binding protein [EC:3.6.3.-]
K09998		-1.0002	-0.9465	-0.828	-0.8253	-0.8605	-0.5927	-0.8533	-0.8449	-0.4892	-0.0801	1.1078	1.1645	1.2886	1.2185	1.2756	1.2656	arginine transport system permease protein
K12152		-1.0002	-0.9465	-0.828	-0.8253	-0.8605	-0.5927	-0.8533	-0.8449	-0.4892	-0.0801	1.1078	1.1645	1.2886	1.2185	1.2756	1.2656	phosphatase NudJ [EC:3.6.1.-]
K09997		-1.0002	-0.9465	-0.828	-0.8253	-0.8605	-0.5927	-0.8533	-0.8449	-0.4892	-0.0801	1.1078	1.1645	1.2886	1.2185	1.2756	1.2656	arginine transport system substrate-binding protein
K02680		-1.0002	-0.9465	-0.828	-0.8253	-0.8605	-0.5927	-0.8533	-0.8449	-0.4892	-0.0801	1.1079	1.1645	1.2886	1.2185	1.2756	1.2656	prepilin peptidase dependent protein B
K11925		-1.0002	-0.9465	-0.828	-0.8253	-0.8605	-0.5927	-0.8533	-0.8449	-0.4892	-0.0801	1.1079	1.1645	1.2886	1.2185	1.2756	1.2656	SgrR family transcriptional regulator
K14588		-1.0002	-0.9465	-0.828	-0.8253	-0.8606	-0.5927	-0.8533	-0.8449	-0.4892	-0.0801	1.1079	1.1645	1.2886	1.2185	1.2756	1.2656	blue copper oxidase
K06156		-1.0002	-0.9465	-0.828	-0.8253	-0.8606	-0.5927	-0.8533	-0.8449	-0.4892	-0.0801	1.1079	1.1645	1.2886	1.2185	1.2756	1.2656	Gnt-I system low-affinity gluconate transporter
K11939		-1.0002	-0.9465	-0.828	-0.8253	-0.8606	-0.5927	-0.8533	-0.8449	-0.4892	-0.0801	1.1079	1.1645	1.2886	1.2185	1.2756	1.2656	inner membrane transporter RhtA
K13638		-1.0002	-0.9465	-0.828	-0.8253	-0.8606	-0.5927	-0.8533	-0.8449	-0.4892	-0.0801	1.1079	1.1645	1.2886	1.2185	1.2756	1.2656	MerR family transcriptional regulator, Zn(II)-responsive regulator of zntA
K11933		-1.0002	-0.9465	-0.828	-0.8253	-0.8606	-0.5927	-0.8533	-0.8449	-0.4892	-0.0801	1.1078	1.1645	1.2886	1.2185	1.2756	1.2657	NADH oxidoreductase Hcr [EC:1.-.-.-]
K03674		-1.0002	-0.9465	-0.828	-0.8253	-0.8606	-0.5927	-0.8533	-0.8449	-0.4891	-0.08	1.1077	1.1645	1.2887	1.2185	1.2756	1.2656	glutaredoxin 1
K07070		-1.0002	-0.9465	-0.828	-0.8253	-0.8606	-0.5927	-0.8533	-0.8449	-0.4891	-0.08	1.1079	1.1645	1.2886	1.2185	1.2756	1.2656	None
K01085		-1.0002	-0.9465	-0.828	-0.8253	-0.8606	-0.5927	-0.8533	-0.8449	-0.4891	-0.08	1.1079	1.1645	1.2886	1.2184	1.2755	1.2657	glucose-1-phosphatase [EC:3.1.3.10]
K06219		-1.0002	-0.9465	-0.828	-0.8253	-0.8606	-0.5927	-0.8533	-0.8449	-0.4891	-0.0799	1.1079	1.1645	1.2885	1.2184	1.2755	1.2657	S-adenosylmethionine-dependent methyltransferase
K03764		-1.0002	-0.9465	-0.828	-0.8253	-0.8606	-0.5927	-0.8533	-0.8449	-0.4891	-0.0799	1.1079	1.1645	1.2885	1.2184	1.2755	1.2657	transcriptional repressor of met regulon (beta-ribbon, MetJ family)
K05517		-1.0002	-0.9465	-0.828	-0.8253	-0.8606	-0.5927	-0.8533	-0.8449	-0.4891	-0.08	1.1077	1.1648	1.2884	1.2185	1.2755	1.2657	nucleoside-specific channel-forming protein
K11201		-1.0002	-0.9465	-0.828	-0.8253	-0.8606	-0.5927	-0.8533	-0.8449	-0.4891	-0.08	1.1078	1.1647	1.2885	1.2185	1.2756	1.2656	PTS system, fructose-specific IIA-like component [EC:2.7.1.69]
K06205		-1.0148	-0.9609	-0.8421	-0.8393	-0.8747	-0.5266	-0.8674	-0.859	-0.5022	0.0115	1.1001	1.1568	1.2813	1.211	1.2682	1.2582	MioC protein
K03212		-1.0118	-0.9579	-0.839	-0.8363	-0.8717	-0.5236	-0.8644	-0.856	-0.4991	-0.0336	1.1029	1.1598	1.2842	1.214	1.2712	1.2613	RNA methyltransferase, TrmA family [EC:2.1.1.-]
K03974		-1.0058	-0.9521	-0.8336	-0.8308	-0.8661	-0.5982	-0.8589	-0.8505	-0.4947	0.0006	1.1028	1.1594	1.2835	1.2134	1.2705	1.2606	psp operon transcriptional activator
K11066		-1.0038	-0.9501	-0.8316	-0.8289	-0.8642	-0.5963	-0.8569	-0.8485	-0.4927	-0.0286	1.1047	1.1613	1.2854	1.2153	1.2724	1.2624	N-acetylmuramoyl-L-alanine amidase [EC:3.5.1.28]
K03548		-1.0038	-0.9501	-0.8316	-0.8289	-0.8642	-0.5963	-0.8569	-0.8485	-0.4927	-0.0285	1.1047	1.1612	1.2854	1.2153	1.2724	1.2625	putative permease
K08154		-1.0038	-0.9501	-0.8316	-0.8289	-0.8642	-0.5963	-0.8569	-0.8485	-0.4927	-0.0285	1.1047	1.1613	1.2854	1.2153	1.2724	1.2625	MFS transporter, DHA1 family, 2-module integral membrane pump EmrD
K09999		-1.0038	-0.9501	-0.8316	-0.8289	-0.8642	-0.5963	-0.8569	-0.8485	-0.4927	-0.0285	1.1047	1.1613	1.2854	1.2153	1.2724	1.2624	arginine transport system permease protein
K09901		-1.0038	-0.9501	-0.8316	-0.8289	-0.8642	-0.5963	-0.8569	-0.8485	-0.4927	-0.0285	1.1047	1.1613	1.2854	1.2153	1.2724	1.2624	hypothetical protein
K07751		-1.0038	-0.9501	-0.8316	-0.8289	-0.8642	-0.5963	-0.8569	-0.8485	-0.4927	-0.0285	1.1047	1.1613	1.2854	1.2153	1.2724	1.2624	PepB aminopeptidase [EC:3.4.11.23]
K11107		-1.0038	-0.9501	-0.8316	-0.8289	-0.8642	-0.5963	-0.8569	-0.8485	-0.4927	-0.0285	1.1047	1.1613	1.2854	1.2153	1.2724	1.2624	ferredoxin
K03720		-1.0038	-0.9501	-0.8316	-0.8289	-0.8642	-0.5963	-0.8569	-0.8485	-0.4927	-0.0285	1.1047	1.1613	1.2854	1.2153	1.2724	1.2624	TrpR family transcriptional regulator, trp operon repressor
K07689		-1.0108	-0.957	-0.8383	-0.8356	-0.8709	-0.6027	-0.8636	-0.8553	-0.4554	0.0111	1.1007	1.1573	1.2817	1.2115	1.2686	1.2587	two-component system, NarL family, invasion response regulator UvrY
K06149		-1.0089	-0.9552	-0.8368	-0.834	-0.8693	-0.6018	-0.862	-0.8537	-0.498	0.0499	1.0995	1.156	1.2801	1.21	1.2671	1.257	universal stress protein A
K02505		-1.0086	-0.9549	-0.8364	-0.8336	-0.8689	-0.6011	-0.8617	-0.8533	-0.4975	0.0434	1.0998	1.1564	1.2806	1.2105	1.2675	1.2576	protein transport protein HofC
K04085		-1.1134	-1.057	-0.7833	-0.9298	-0.6593	-0.6164	-0.7035	-0.8085	-0.5313	-0.0977	1.0989	1.1583	1.2885	1.215	1.2749	1.2646	tRNA 2-thiouridine synthesizing protein A [EC:2.8.1.-]
K09862		-1.1015	-1.0455	-0.7731	-0.9189	-0.6496	-0.6069	-0.794	-0.7982	-0.5224	-0.091	1.0997	1.1587	1.2883	1.2151	1.2749	1.2645	hypothetical protein
K02616		-1.0693	-1.0138	-0.7316	-0.8885	-0.7831	-0.6495	-0.7643	-0.7726	-0.5425	-0.1142	1.1053	1.1653	1.292	1.2196	1.2788	1.2684	phenylacetic acid degradation operon negative regulatory protein
K07684		-1.0845	-1.0289	-0.7587	-0.9033	-0.7973	-0.5941	-0.7817	-0.7836	-0.5109	-0.0517	1.0994	1.1582	1.2867	1.2141	1.2733	1.263	two-component system, NarL family, nitrate/nitrite response regulator NarL
K01826		-0.9561	-1.0645	-0.7885	-0.9362	-0.7313	-0.6201	-0.8096	-0.7077	-0.5803	-0.1507	1.1052	1.1664	1.2961	1.2219	1.2826	1.2727	5-carboxymethyl-2-hydroxymuconate isomerase [EC:5.3.3.10]
K00146		-1.0174	-0.9632	-0.8435	-0.9984	-0.6456	-0.6062	-0.869	-0.727	-0.5022	-0.1586	1.1082	1.1668	1.2906	1.2198	1.2778	1.268	phenylacetaldehyde dehydrogenase [EC:1.2.1.39]
K00455		-0.9803	-0.9268	-0.8088	-0.9615	-0.7042	-0.5747	-0.834	-0.8256	-0.5253	-0.2257	1.1157	1.1735	1.2957	1.2258	1.283	1.2734	3,4-dihydroxyphenylacetate 2,3-dioxygenase [EC:1.13.11.15]
K07686		-0.9873	-0.9338	-0.8158	-0.9685	-0.7048	-0.582	-0.841	-0.8327	-0.5325	-0.1438	1.1118	1.1682	1.292	1.222	1.2791	1.2689	two-component system, NarL family, uhpT operon response regulator UhpA
K07351		-0.9872	-0.9338	-0.8158	-0.9685	-0.7048	-0.582	-0.841	-0.8326	-0.5325	-0.1439	1.1119	1.1681	1.2921	1.222	1.2791	1.2689	fimbrial protein
K05798		-0.9872	-0.9338	-0.8158	-0.9685	-0.7048	-0.582	-0.841	-0.8326	-0.5325	-0.1439	1.1119	1.1682	1.292	1.222	1.2791	1.2689	LysR family transcriptional regulator, transcriptional activator for leuABCD operon
K05921		-1.0728	-1.0173	-0.7038	-0.7403	-0.7206	-0.6017	-0.9295	-0.7726	-0.5646	-0.2362	1.1107	1.1701	1.2977	1.2247	1.2843	1.2719	5-oxopent-3-ene-1,2,5-tricarboxylate decarboxylase / 2-hydroxyhepta-2,4-diene-1,7-dioate isomerase [EC:4.1.1.68 5.3.3.-]
K05820		-0.9854	-1.0946	-0.7021	-0.8157	-0.7585	-0.633	-0.9952	-0.7445	-0.4582	-0.1196	1.0973	1.1576	1.29	1.2152	1.2761	1.2705	MFS transporter, PPP family, 3-phenylpropionic acid transporter
K13041		-0.9871	-0.9335	-0.6729	-0.9683	-0.8476	-0.5146	-0.8404	-0.832	-0.5307	-0.2304	1.114	1.1718	1.294	1.2241	1.2815	1.272	two-component system, LuxR family, response regulator TtrR
K07673		-0.9985	-0.9448	-0.6841	-0.9796	-0.8589	-0.5254	-0.8516	-0.8432	-0.4885	-0.1517	1.1088	1.1655	1.2894	1.2194	1.2765	1.2666	two-component system, NarL family, nitrate/nitrite sensor histidine kinase NarX [EC:2.7.13.3]
K07810		-1.0126	-0.9585	-0.6958	-0.8364	-0.8719	-0.5359	-0.8646	-0.8562	-0.5523	-0.1592	1.1106	1.1683	1.2927	1.2222	1.2797	1.2699	Cu(I)/Ag(I) efflux system periplasmic protein CusF
K09802		-1.028	-0.9737	-0.6012	-0.851	-0.8867	-0.6155	-0.8794	-0.8709	-0.5108	-0.097	1.1054	1.1627	1.2883	1.2174	1.2751	1.2652	hypothetical protein
K01825		-1.0002	-0.9586	-0.8307	-0.8546	-0.8087	-0.6042	-0.7603	-0.8107	-0.5842	-0.1434	1.1107	1.1693	1.2975	1.225	1.284	1.2691	3-hydroxyacyl-CoA dehydrogenase / enoyl-CoA hydratase / 3-hydroxybutyryl-CoA epimerase / enoyl-CoA isomerase [EC:1.1.1.35 4.2.1.17 5.1.2.3 5.3.3.8]
K11250		-1.0469	-0.9919	-0.725	-0.8678	-0.7632	-0.5626	-0.7454	-0.888	-0.5793	-0.18	1.11	1.1682	1.2951	1.2233	1.2818	1.2716	leucine efflux protein
K07349		-1.0409	-0.9862	-0.7704	-0.779	-0.7487	-0.5768	-0.9	-0.811	-0.569	-0.168	1.111	1.169	1.2951	1.2235	1.2819	1.2697	minor fimbrial subunit
K07357		-1.0438	-0.9891	-0.7729	-0.7815	-0.7513	-0.5792	-0.9026	-0.8138	-0.5715	-0.1331	1.1088	1.1676	1.2932	1.2214	1.2801	1.2679	type 1 fimbriae regulatory protein FimB
K07347		-1.0033	-0.9623	-0.851	-0.7864	-0.7508	-0.5934	-0.865	-0.8239	-0.5674	-0.1495	1.1119	1.1697	1.2963	1.2247	1.2831	1.2674	outer membrane usher protein
K01460		-1.0062	-0.9522	-0.8332	-0.8305	-0.7213	-0.5973	-0.8586	-0.8502	-0.5475	-0.1555	1.1124	1.1693	1.2946	1.2238	1.2813	1.271	glutathionylspermidine amidase/synthetase [EC:3.5.1.78 6.3.1.8]
K07345		-0.9829	-0.942	-0.832	-0.7969	-0.8035	-0.5764	-0.8833	-0.831	-0.5508	-0.1567	1.1133	1.1706	1.2959	1.2252	1.283	1.2674	major type 1 subunit fimbrin (pilin)
K08276		-0.9899	-0.9363	-0.8181	-0.8153	-0.8506	-0.5835	-0.8433	-0.835	-0.5341	-0.1446	1.1131	1.1697	1.2934	1.2234	1.2806	1.2705	ecotin
K03796		-0.9899	-0.9363	-0.8181	-0.8153	-0.8506	-0.5835	-0.8433	-0.835	-0.5341	-0.1446	1.1131	1.1698	1.2933	1.2234	1.2805	1.2706	Bax protein
K11911		-0.9873	-0.9338	-0.8157	-0.8129	-0.8481	-0.6611	-0.8409	-0.8325	-0.4778	-0.1375	1.1123	1.1699	1.2928	1.2227	1.2797	1.2702	type VI secretion system protein VasL
K10124		-0.9753	-0.9219	-0.804	-0.8013	-0.8364	-0.65	-0.8292	-0.8208	-0.5209	-0.2218	1.1183	1.176	1.298	1.2283	1.2853	1.2757	carbohydrate-specific outer membrane porin
K12963		-0.9886	-0.9349	-0.8165	-0.8138	-0.849	-0.5815	-0.8418	-0.8334	-0.4779	-0.2316	1.1158	1.1732	1.2965	1.2262	1.2834	1.2738	undecaprenyl phosphate-alpha-L-ara4N flippase subunit ArnF
K13014		-0.9886	-0.9349	-0.8165	-0.8138	-0.849	-0.5815	-0.8418	-0.8334	-0.4779	-0.2317	1.1159	1.1732	1.2965	1.2262	1.2834	1.2738	undecaprenyl phosphate-alpha-L-ara4FN deformylase [EC:3.5.-.-]
K07806		-0.9886	-0.9349	-0.8165	-0.8138	-0.849	-0.5815	-0.8418	-0.8334	-0.4779	-0.2317	1.1159	1.1732	1.2965	1.2262	1.2834	1.2738	UDP-4-amino-4-deoxy-L-arabinose-oxoglutarate aminotransferase [EC:2.6.1.-]; UDP-4-amino-4-deoxy-L-arabinose-oxoglutarate aminotransferase [EC:2.6.1.87]
K00832		-0.7678	-0.9343	-0.7519	-1.0771	-0.7081	-0.5927	-1.041	-0.5731	-0.5561	-0.371	1.1677	1.2141	1.2593	1.348	1.2876	1.0963	aromatic-amino-acid transaminase [EC:2.6.1.57]
K06952		-0.6841	-0.7583	-0.9908	-0.7838	-0.7943	-0.7507	-0.9462	-0.6622	-0.8345	-0.1691	1.0792	1.1564	1.3193	1.2262	1.3024	1.2905	None
K07798		-1.0848	-0.8777	-0.7875	-0.6766	-0.9494	-0.7304	-0.9324	-0.4708	-0.6393	-0.1888	1.097	1.162	1.2991	1.2209	1.2848	1.2737	Cu(I)/Ag(I) efflux system membrane protein CusB
K00230		-0.9981	-0.9361	-0.8631	-0.8764	-0.9235	-0.6804	-0.7472	-0.5254	-0.5415	-0.2793	1.0926	1.1611	1.3114	1.2266	1.2956	1.2837	protoporphyrinogen oxidase [EC:1.3.3.4]
K02790		-0.9939	-0.9404	-0.8222	-0.8194	-1.0103	-0.6678	-0.8474	-0.5964	-0.5384	-0.079	1.1072	1.1646	1.2869	1.2176	1.2744	1.2645	PTS system, maltose and glucose-specific IIB component [EC:2.7.1.69]
K02168		-0.9866	-0.9299	-0.8421	-0.7726	-1.001	-0.6691	-0.7581	-0.6614	-0.5734	-0.1579	1.1014	1.1651	1.3012	1.2237	1.287	1.2739	high-affinity choline transport protein
K09161		-0.8045	-1.0551	-0.9304	-0.7781	-0.8198	-0.6822	-0.804	-0.8059	-0.5279	-0.1436	1.1071	1.1666	1.2973	1.2236	1.2836	1.2734	hypothetical protein
K01479		-0.8691	-1.013	-0.9203	-0.7418	-0.9062	-0.7328	-0.8186	-0.5549	-0.7169	-0.0472	1.0866	1.1545	1.301	1.2179	1.286	1.275	formiminoglutamase [EC:3.5.3.8]
K07459		-0.9536	-1.1483	-0.8946	-0.7684	-0.9124	-0.6542	-0.7128	-0.5397	-0.5593	-0.179	1.0784	1.1502	1.3067	1.2181	1.2904	1.2785	putative ATP-dependent endonuclease of the OLD family
K03721		-0.8461	-1.0608	-0.8197	-0.7512	-0.9837	-0.685	-0.7811	-0.5692	-0.6252	-0.2524	1.1012	1.1657	1.307	1.2271	1.2921	1.2814	transcriptional regulator of aroF, aroG, tyrA and aromatic amino acid transport
K03623		-0.8383	-1.0524	-0.8121	-0.7439	-0.9756	-0.7523	-0.7737	-0.5625	-0.6184	-0.2469	1.1019	1.1662	1.307	1.2275	1.2921	1.2815	ribonuclease inhibitor
K10017		-0.9934	-0.9039	-0.7062	-0.7017	-0.7605	-0.8933	-0.7484	-0.7345	-0.9943	0.2815	1.0011	0.9813	1.3402	1.2195	1.2927	1.3198	histidine transport system ATP-binding protein [EC:3.6.3.21]
K11941		-0.9839	-0.894	-0.6957	-0.6911	-0.7502	-0.8834	-0.738	-0.724	-0.9847	0.1002	1.0172	0.9943	1.3574	1.233	1.3082	1.3348	glucans biosynthesis protein C [EC:2.1.-.-]
K02778		-0.9559	-0.8645	-0.6626	-0.9238	-0.7181	-0.8537	-0.9715	-0.43	-0.9568	0.1476	0.9999	1.0093	1.3312	1.2147	1.3033	1.331	PTS system, glucose-specific IIB component [EC:2.7.1.69]
K13631		-0.928	-0.8387	-0.6417	-0.8966	-0.6958	-0.8281	-0.9432	-0.6698	-0.9288	0.149	1.0175	0.98	1.3503	1.2326	1.3113	1.33	AraC family transcriptional regulator, transcriptional activator of the superoxide response regulon
K09475		-0.9236	-0.8371	-0.646	-0.8932	-0.6985	-0.8268	-0.9384	-0.6733	-0.9244	0.1206	1.0294	1.001	1.3467	1.2315	1.3001	1.332	outer membrane pore protein C
K10009		-0.9252	-0.8377	-0.6446	-0.8944	-0.6976	-0.8273	-0.9401	-0.6722	-0.926	0.1304	1.0234	0.9979	1.3449	1.2323	1.303	1.3333	cystine transport system permease protein
K03487		-0.9247	-0.8375	-0.6451	-0.894	-0.698	-0.8272	-0.9395	-0.6726	-0.9255	0.1271	1.0245	1.001	1.3482	1.2334	1.3025	1.3274	LacI family transcriptional regulator, asc operon repressor
K09994		-0.9154	-0.8243	-0.6234	-0.8834	-0.9433	-0.8136	-0.9309	-0.3931	-0.9162	-0.0153	1.0187	1.0162	1.346	1.233	1.3094	1.3358	PhnO protein [EC:2.3.1.-]
K02381		-0.9597	-0.8658	-0.6584	-0.6536	-0.9885	-0.8547	-0.9758	-0.4214	-0.9606	0.1738	1.0015	0.9924	1.3353	1.2263	1.3003	1.3089	FdrA protein
K05522		-1.2922	-1.059	-0.3102	-0.5269	-0.8771	-0.7464	-1.1289	-0.607	-0.6771	0.1448	1.0558	1.118	1.2569	1.1793	1.2425	1.2277	endonuclease VIII [EC:3.2.2.- 4.2.99.18]
K07229		-1.1998	-1.1419	-0.6989	-0.5601	-0.9016	-0.7638	-0.881	-0.5872	-0.5623	0.1232	1.0748	1.1358	1.2696	1.1941	1.2556	1.2435	None
K01720		-1.0864	-1.0308	-0.5979	-0.6081	-1.1034	-0.6699	-0.9344	-0.632	-0.5601	-0.0227	1.0917	1.1514	1.2783	1.2058	1.265	1.2534	2-methylcitrate dehydratase [EC:4.2.1.79]
K01112		-1.0526	-0.9979	-0.7323	-0.6383	-1.0693	-0.7193	-0.903	-0.6642	-0.5321	0.0757	1.0912	1.1498	1.2748	1.2036	1.2616	1.2522	None
K14591		-0.9715	-0.8817	-0.6836	-0.9399	-0.738	-0.4255	-0.7259	-0.9728	-0.9723	0.1115	1.0035	0.9914	1.3501	1.2224	1.3045	1.3278	protein AroM
K02753		-0.9701	-0.881	-0.6844	-0.9388	-0.7384	-0.4281	-0.7264	-0.9714	-0.9709	0.1046	1.0136	0.9881	1.3437	1.2302	1.3001	1.3291	PTS system, arbutin-, cellobiose-, and salicin-specific IIC component
K04784		-0.9582	-0.8614	-0.6476	-0.9242	-0.7064	-0.8499	-0.6933	-0.9597	-0.6776	-0.0009	1.0217	0.9702	1.3607	1.2366	1.3355	1.3544	yersiniabactin nonribosomal peptide synthetase
K09712		-0.921	-0.8288	-0.6254	-0.8886	-0.6813	-0.8179	-0.6688	-0.9224	-0.9218	-0.01	1.0274	0.9654	1.3761	1.239	1.3304	1.3477	hypothetical protein
K07639		-0.93	-0.8397	-0.6404	-0.8983	-0.6952	-0.829	-0.6829	-0.9313	-0.9308	0.1594	1.0132	0.9861	1.346	1.228	1.3072	1.3378	two-component system, OmpR family, sensor histidine kinase RstB [EC:2.7.13.3]
K08997		-0.9262	-0.8382	-0.6438	-0.8953	-0.6972	-0.8278	-0.6853	-0.9275	-0.927	0.1362	1.0112	1.0026	1.3512	1.2273	1.3103	1.3296	hypothetical protein
K07661		-0.9259	-0.8381	-0.6442	-0.8951	-0.6975	-0.8277	-0.6856	-0.9272	-0.9268	0.134	1.0172	1.002	1.3523	1.2289	1.3073	1.3263	two-component system, OmpR family, response regulator RstA
K00427		-0.9264	-0.8383	-0.6438	-0.8954	-0.6972	-0.8279	-0.6853	-0.9277	-0.9272	0.1366	1.0165	1.0003	1.3483	1.2314	1.306	1.3301	L-lactate permease
K14348		-0.9264	-0.8383	-0.6438	-0.8954	-0.6972	-0.8279	-0.6853	-0.9277	-0.9272	0.1366	1.0165	1.0003	1.3483	1.2314	1.306	1.3301	GntR family transcriptional regulator, L-lactate dehydrogenase operon regulator
K08160		-0.9256	-0.8379	-0.6445	-0.8948	-0.6976	-0.8276	-0.6858	-0.9269	-0.9264	0.1319	1.0227	0.9978	1.3534	1.2289	1.305	1.3275	MFS transporter, DHA1 family, multidrug/chloramphenicol efflux transport protein
K05526		-0.926	-0.8381	-0.644	-0.8951	-0.6973	-0.8277	-0.6854	-0.9273	-0.9268	0.1349	1.0189	0.9968	1.3543	1.2274	1.3074	1.3281	succinylglutamate desuccinylase [EC:3.5.1.96]
K00840		-0.926	-0.8381	-0.6439	-0.8951	-0.6972	-0.8277	-0.6853	-0.9273	-0.9268	0.1353	1.0138	0.9976	1.3552	1.2283	1.3083	1.3291	succinylornithine aminotransferase [EC:2.6.1.81]
K13928		-0.9406	-0.8436	-0.6295	-0.9065	-0.6883	-0.8321	-0.6752	-0.942	-0.9415	0.2296	0.9984	0.9347	1.3411	1.2199	1.3247	1.3509	LysR family transcriptional regulator, malonate utilization transcriptional regulator
K13745		-0.9355	-0.8416	-0.6343	-0.9025	-0.6913	-0.8305	-0.6786	-0.9369	-0.9364	0.1976	1.0174	0.9351	1.3575	1.2265	1.3123	1.3412	L-2,4-diaminobutyrate decarboxylase [EC:4.1.1.86]
K08349		-0.8927	-0.8011	-0.5988	-0.8605	-0.6544	-0.7903	-0.9084	-0.8941	-0.8936	0.0132	1.0206	0.9734	1.3691	1.2381	1.3333	1.3461	formate dehydrogenase-N, beta subunit [EC:1.2.1.2]
K03080		-0.8918	-0.801	-0.6004	-0.8599	-0.6555	-0.7902	-0.9073	-0.8932	-0.8927	0.0063	1.0343	0.9721	1.3614	1.245	1.3255	1.3475	L-ribulose-5-phosphate 4-epimerase [EC:5.1.3.4]
K05374		-0.8962	-0.8021	-0.5945	-0.8631	-0.6515	-0.791	-0.9123	-0.8976	-0.8971	0.0337	1.0267	0.9703	1.3562	1.236	1.3287	1.3538	yersiniabactin synthetase, thioesterase component
K04785		-0.8962	-0.8021	-0.5945	-0.8631	-0.6515	-0.791	-0.9123	-0.8976	-0.8971	0.0337	1.0267	0.9703	1.3562	1.236	1.3287	1.3538	yersiniabactin synthetase, thiazolinyl reductase component
K04783		-0.8962	-0.8021	-0.5945	-0.8631	-0.6515	-0.791	-0.9123	-0.8976	-0.8971	0.0337	1.0267	0.9703	1.3562	1.236	1.3287	1.3538	yersiniabactin salicyl-AMP ligase [EC:6.3.2.-]
K05372		-0.8961	-0.8021	-0.5946	-0.8631	-0.6516	-0.791	-0.9122	-0.8975	-0.897	0.0333	1.026	0.9696	1.3553	1.2373	1.3308	1.3529	AraC family transcriptional regulator
K05373		-0.8961	-0.8021	-0.5946	-0.8631	-0.6516	-0.791	-0.9122	-0.8975	-0.897	0.0333	1.026	0.9696	1.3553	1.2373	1.3308	1.3529	MFS transporter, putative signal transducer
K13629		-0.8946	-0.8018	-0.5971	-0.862	-0.6533	-0.7909	-0.9105	-0.896	-0.8955	0.0226	1.0373	0.9748	1.3553	1.2379	1.3239	1.35	D-serine transporter
K08346		-0.8934	-0.8015	-0.5984	-0.8611	-0.6542	-0.7906	-0.9091	-0.8948	-0.8943	0.0158	1.0275	0.9809	1.3557	1.2352	1.3251	1.3571	nitrate reductase 2, beta subunit [EC:1.7.99.4]
K03078		-0.8935	-0.8015	-0.5986	-0.8611	-0.6543	-0.7906	-0.9092	-0.8948	-0.8943	0.0155	1.0269	0.9851	1.355	1.2346	1.3244	1.3564	3-dehydro-L-gulonate-6-phosphate decarboxylase [EC:4.1.1.85]
K03482		-0.8853	-0.7995	-0.6102	-0.8552	-0.6622	-0.7894	-0.8999	-0.8866	-0.8861	-0.0374	1.0303	1.0241	1.3642	1.2408	1.324	1.3286	GntR family transcriptional regulator, glv operon transcriptional regulator
K06214		-0.8931	-0.8017	-0.5999	-0.861	-0.6553	-0.7909	-0.9087	-0.8945	-0.894	0.0107	1.0155	1.019	1.3559	1.2392	1.3174	1.3413	curli production assembly/transport component CsgG
K07690		-0.891	-0.8013	-0.6033	-0.8595	-0.6577	-0.7907	-0.9063	-0.8923	-0.8918	-0.0042	1.0411	1.0144	1.3473	1.2454	1.3079	1.3421	two-component system, NarL family, response regulator EvgA
K02506		-0.8909	-0.8008	-0.6018	-0.8593	-0.6565	-0.7901	-0.9063	-0.8923	-0.8918	0.0003	1.0202	0.9917	1.3618	1.2395	1.3337	1.3425	leader peptidase HopD [EC:3.4.23.43]
K13630		-0.8909	-0.8008	-0.6018	-0.8593	-0.6565	-0.7901	-0.9063	-0.8923	-0.8918	0.0003	1.0202	0.9917	1.3618	1.2395	1.3337	1.3425	multiple antibiotic resistance protein MarB
K11208		-0.8911	-0.801	-0.602	-0.8594	-0.6566	-0.7903	-0.9065	-0.8925	-0.892	0.0002	1.0176	1.0076	1.3652	1.232	1.3304	1.3384	GST-like protein
K12266		-0.8898	-0.8006	-0.6038	-0.8584	-0.6578	-0.7901	-0.905	-0.8911	-0.8906	-0.0082	1.022	1.0046	1.363	1.2392	1.326	1.3406	anaerobic nitric oxide reductase transcription regulator
K00885		-0.8899	-0.8006	-0.6035	-0.8585	-0.6577	-0.79	-0.9051	-0.8912	-0.8907	-0.0072	1.022	1.0019	1.3652	1.2389	1.331	1.3355	N-acylmannosamine kinase [EC:2.7.1.60]
K02255		-0.888	-0.8002	-0.6064	-0.8571	-0.6596	-0.7898	-0.903	-0.8893	-0.8888	-0.0199	1.0193	1.0191	1.3589	1.2354	1.3238	1.3455	ferritin-like protein 2
K02362		-0.8881	-0.8002	-0.6063	-0.8572	-0.6596	-0.7898	-0.9031	-0.8894	-0.8889	-0.0196	1.0265	1.0125	1.3619	1.2401	1.3223	1.3388	enterobactin synthetase component D [EC:2.7.8.-]
K01169		-0.8882	-0.8002	-0.6061	-0.8573	-0.6594	-0.7898	-0.9032	-0.8895	-0.889	-0.0188	1.022	1.0144	1.3607	1.2387	1.3245	1.3412	ribonuclease I (enterobacter ribonuclease) [EC:3.1.27.6]
K12943		-0.8882	-0.8002	-0.6061	-0.8573	-0.6594	-0.7898	-0.9032	-0.8895	-0.889	-0.0188	1.022	1.0144	1.3607	1.2387	1.3245	1.3412	lipoprotein YgeR
K14064		-0.8882	-0.8002	-0.6061	-0.8573	-0.6594	-0.7898	-0.9032	-0.8895	-0.889	-0.0188	1.022	1.0144	1.3607	1.2387	1.3245	1.3412	universal stress protein C
K08320		-0.8882	-0.8002	-0.6061	-0.8573	-0.6594	-0.7898	-0.9032	-0.8895	-0.889	-0.0188	1.022	1.0144	1.3607	1.2387	1.3245	1.3412	CTP pyrophosphohydrolase [EC:3.6.1.-]
K04081		-0.8881	-0.8002	-0.6062	-0.8572	-0.6595	-0.7898	-0.9031	-0.8894	-0.8889	-0.019	1.0215	1.0138	1.3601	1.2417	1.3238	1.3406	molecular chaperone IbpB
K00137		-0.8881	-0.8002	-0.6062	-0.8572	-0.6595	-0.7898	-0.9031	-0.8894	-0.8889	-0.019	1.0215	1.0138	1.3601	1.2417	1.3238	1.3406	aminobutyraldehyde dehydrogenase [EC:1.2.1.19]
K03805		-0.8881	-0.8002	-0.6062	-0.8572	-0.6595	-0.7898	-0.9031	-0.8894	-0.8889	-0.019	1.0215	1.0138	1.3601	1.2417	1.3238	1.3406	thiol:disulfide interchange protein DsbG
K03290		-0.889	-0.8004	-0.605	-0.8579	-0.6587	-0.79	-0.9041	-0.8903	-0.8898	-0.0135	1.0299	1.0035	1.3607	1.2412	1.3221	1.3413	MFS transporter, SHS family, sialic acid transporter
K04333		-0.8884	-0.8002	-0.6056	-0.8574	-0.659	-0.7898	-0.9034	-0.8897	-0.8892	-0.0166	1.029	1.0004	1.3624	1.2407	1.3215	1.3455	LuxR family transcriptional regulator, csgAB operon transcriptional regulatory protein
K11106		-0.888	-0.8001	-0.6061	-0.8571	-0.6594	-0.7897	-0.903	-0.8893	-0.8888	-0.019	1.0275	1.0019	1.3649	1.2414	1.319	1.3458	L-tartrate/succinate antiporter
K02467		-0.8891	-0.8004	-0.6044	-0.8579	-0.6582	-0.7899	-0.9043	-0.8905	-0.89	-0.0115	1.019	1.0047	1.3705	1.236	1.3251	1.3409	GutQ protein
K07589		-0.8895	-0.8004	-0.6039	-0.8582	-0.6579	-0.7899	-0.9047	-0.8908	-0.8903	-0.0093	1.0192	1.0019	1.3652	1.2385	1.325	1.3452	D-erythro-7,8-dihydroneopterin triphosphate epimerase [EC:5.-.-.-]
K12264		-0.8895	-0.8004	-0.604	-0.8582	-0.6579	-0.7899	-0.9047	-0.8908	-0.8903	-0.0094	1.019	1.0017	1.3649	1.2398	1.3247	1.345	anaerobic nitric oxide reductase flavorubredoxin
K12265		-0.8895	-0.8004	-0.604	-0.8582	-0.6579	-0.7899	-0.9047	-0.8908	-0.8903	-0.0094	1.019	1.0017	1.3649	1.2398	1.3247	1.345	nitric oxide reductase FlRd-NAD(+) reductase [EC:1.18.1.-]
K11685		-0.8894	-0.8004	-0.6039	-0.8581	-0.6578	-0.7899	-0.9046	-0.8907	-0.8902	-0.0093	1.0192	0.9981	1.3652	1.237	1.3269	1.3479	DNA-binding protein StpA
K11732		-0.8895	-0.8004	-0.6038	-0.8582	-0.6578	-0.7899	-0.9047	-0.8909	-0.8904	-0.0087	1.0206	0.9994	1.3651	1.236	1.3266	1.3468	phenylalanine-specific permease
K08347		-0.8895	-0.8004	-0.6038	-0.8582	-0.6578	-0.7899	-0.9047	-0.8909	-0.8904	-0.0087	1.0206	0.9994	1.3651	1.236	1.3266	1.3468	nitrate reductase 2, gamma subunit [EC:1.7.99.4]
K08345		-0.8895	-0.8004	-0.6038	-0.8582	-0.6578	-0.7899	-0.9047	-0.8909	-0.8904	-0.0087	1.0206	0.9994	1.3651	1.236	1.3266	1.3468	nitrate reductase 2, alpha subunit [EC:1.7.99.4]
K08361		-0.8895	-0.8004	-0.6038	-0.8582	-0.6578	-0.7899	-0.9047	-0.8909	-0.8904	-0.0087	1.0206	0.9994	1.3651	1.236	1.3266	1.3468	nitrate reductase 2, delta subunit [EC:1.7.99.4]
K14054		-0.924	-0.836	-0.6419	-0.8931	-0.6953	-0.577	-0.939	-0.9253	-0.9248	0.1371	1.0153	0.9991	1.3448	1.2285	1.3062	1.3254	protein MpaA
K02854		-0.8953	-0.8094	-0.6198	-0.8651	-0.6719	-0.7992	-0.91	-0.8966	-0.8961	0.1413	0.9948	0.9796	1.3147	1.2041	1.2796	1.4493	AraC family transcriptional regulator, L-rhamnose operon transcriptional activator RhaR
K13936		-0.9093	-0.8137	-0.6028	-0.8757	-0.6607	-0.8025	-0.9256	-0.9107	-0.9102	0.2438	1.0014	0.9386	1.3391	1.2198	1.323	1.3455	malonate transporter
K12984		-0.9042	-0.8127	-0.6106	-0.8721	-0.6661	-0.8019	-0.9199	-0.9056	-0.9051	0.2006	1.0164	0.9627	1.3453	1.2278	1.3101	1.3352	(heptosyl)LPS beta-1,4-glucosyltransferase [EC:2.4.1.-]
K03791		-0.9023	-0.8123	-0.6137	-0.8706	-0.6682	-0.8016	-0.9176	-0.9036	-0.9031	0.1834	1.0248	0.9772	1.3406	1.2207	1.307	1.3394	putative chitinase
K06141		-0.8967	-0.8108	-0.6211	-0.8665	-0.6732	-0.8006	-0.9114	-0.898	-0.8975	0.1402	1.0263	1.0021	1.3488	1.2282	1.303	1.3273	MFS transporter, TsgA protein
K13255		-0.8984	-0.8113	-0.619	-0.8678	-0.6718	-0.801	-0.9133	-0.8997	-0.8992	0.1527	1.0223	0.9998	1.3425	1.2288	1.3069	1.3285	ferric iron reductase protein FhuF
K08315		-0.8984	-0.8112	-0.619	-0.8677	-0.6718	-0.801	-0.9132	-0.8996	-0.8992	0.1526	1.0183	0.9997	1.3424	1.2328	1.3068	1.3284	hydrogenase 3 maturation protease [EC:3.4.-.-]; hydrogenase 3 maturation protease [EC:3.4.23.51]
K07470		-0.8984	-0.8113	-0.619	-0.8678	-0.6718	-0.801	-0.9133	-0.8997	-0.8992	0.1526	1.0183	1.0028	1.3424	1.2301	1.3069	1.3283	DNA gyrase inhibitor
K11938		-0.8984	-0.8113	-0.6189	-0.8678	-0.6718	-0.801	-0.9133	-0.8997	-0.8992	0.153	1.0189	1.0003	1.3431	1.2294	1.3076	1.329	HMP-PP phosphatase [EC:3.6.1.-]
K03819		-0.8984	-0.8113	-0.6189	-0.8678	-0.6718	-0.801	-0.9133	-0.8997	-0.8992	0.153	1.0189	1.0003	1.3431	1.2294	1.3076	1.329	putative colanic acid biosynthesis acetyltransferase WcaB [EC:2.3.1.-]
K02424		-0.8981	-0.8112	-0.6195	-0.8676	-0.6721	-0.801	-0.9129	-0.8994	-0.8989	0.1501	1.0236	1.0018	1.345	1.2297	1.3032	1.3273	cystine transport system substrate-binding protein
K07643		-0.8981	-0.8112	-0.6194	-0.8675	-0.6721	-0.8009	-0.9129	-0.8994	-0.8989	0.1505	1.0183	1.0023	1.3456	1.2316	1.3039	1.328	two-component system, OmpR family, sensor histidine kinase BasS [EC:2.7.13.3]
K02317		-0.8981	-0.8112	-0.6194	-0.8676	-0.672	-0.8009	-0.9129	-0.8994	-0.8989	0.1506	1.0185	1.0025	1.3459	1.2305	1.3041	1.3283	DNA replication protein DnaT
K05775		-0.8981	-0.8112	-0.6194	-0.8676	-0.672	-0.8009	-0.9129	-0.8994	-0.8989	0.1506	1.0185	1.0025	1.3459	1.2305	1.3041	1.3283	maltose operon periplasmic protein
K10678		-0.898	-0.8111	-0.6194	-0.8674	-0.672	-0.8008	-0.9128	-0.8993	-0.8988	0.1501	1.0133	1.0048	1.3487	1.2265	1.3084	1.3278	nitroreductase [EC:1.-.-.-]
K11736		-0.898	-0.8111	-0.6193	-0.8675	-0.672	-0.8008	-0.9129	-0.8993	-0.8988	0.1507	1.0145	1.0027	1.3501	1.2265	1.306	1.3292	proline-specific permease ProY
K12290		-0.898	-0.8111	-0.6193	-0.8675	-0.672	-0.8008	-0.9129	-0.8993	-0.8988	0.1507	1.0145	1.0027	1.3501	1.2265	1.306	1.3292	pilus assembly protein HofO
K04064		-0.8977	-0.8111	-0.6197	-0.8673	-0.6723	-0.8008	-0.9125	-0.899	-0.8985	0.1482	1.0197	1.0011	1.3504	1.2286	1.306	1.325	osmotically inducible lipoprotein OsmE
K10538		-0.8977	-0.8111	-0.6197	-0.8673	-0.6723	-0.8008	-0.9125	-0.899	-0.8985	0.1482	1.0197	1.0011	1.3504	1.2286	1.306	1.325	L-arabinose transport system permease protein
K10016		-0.8977	-0.8111	-0.6197	-0.8673	-0.6723	-0.8008	-0.9125	-0.899	-0.8985	0.1482	1.0197	1.0011	1.3504	1.2286	1.306	1.325	histidine transport system permease protein
K07740		-0.8977	-0.8111	-0.6197	-0.8673	-0.6723	-0.8008	-0.9125	-0.899	-0.8985	0.1482	1.0197	1.0011	1.3504	1.2286	1.306	1.325	regulator of sigma D
K10015		-0.8977	-0.8111	-0.6197	-0.8673	-0.6723	-0.8008	-0.9125	-0.899	-0.8985	0.1482	1.0197	1.0011	1.3504	1.2286	1.306	1.325	histidine transport system permease protein
K08324		-0.8978	-0.811	-0.6195	-0.8673	-0.6721	-0.8007	-0.9126	-0.8991	-0.8986	0.1491	1.0156	0.9996	1.354	1.2272	1.3061	1.327	aldehyde dehydrogenase family protein [EC:1.2.1.-]
K11391		-0.8978	-0.811	-0.6195	-0.8673	-0.6721	-0.8008	-0.9126	-0.8991	-0.8986	0.1492	1.0158	0.9999	1.3527	1.2275	1.3064	1.3273	ribosomal RNA large subunit methyltransferase G [EC:2.1.1.174]; ribosomal RNA large subunit methyltransferase G [EC:2.1.1.52]
K11734		-0.8978	-0.811	-0.6195	-0.8673	-0.6721	-0.8008	-0.9126	-0.8991	-0.8986	0.1492	1.0158	0.9999	1.3527	1.2275	1.3064	1.3273	aromatic amino acid transport protein AroP
K12147		-0.8978	-0.811	-0.6195	-0.8673	-0.6721	-0.8008	-0.9126	-0.8991	-0.8986	0.1492	1.0158	0.9999	1.3527	1.2275	1.3064	1.3273	acidic protein MsyB
K11929		-0.8978	-0.811	-0.6195	-0.8673	-0.6721	-0.8008	-0.9126	-0.8991	-0.8986	0.1492	1.0158	0.9999	1.3527	1.2275	1.3064	1.3273	outer membrane pore protein E
K07781		-0.8978	-0.811	-0.6195	-0.8673	-0.6721	-0.8008	-0.9126	-0.8991	-0.8986	0.1492	1.0158	0.9999	1.3527	1.2275	1.3064	1.3273	LuxR family transcriptional regulator, capsular biosynthesis positive transcription factor
K02846		-0.8978	-0.811	-0.6195	-0.8673	-0.6721	-0.8008	-0.9126	-0.8991	-0.8986	0.1492	1.0158	0.9999	1.3527	1.2275	1.3064	1.3273	N-methyl-L-tryptophan oxidase [EC:1.5.3.-]
K08723		-0.8978	-0.811	-0.6195	-0.8673	-0.6721	-0.8008	-0.9126	-0.8991	-0.8986	0.1492	1.0158	0.9999	1.3527	1.2275	1.3064	1.3273	5'-nucleotidase [EC:3.1.3.5]
K14762		-0.8977	-0.811	-0.6195	-0.8672	-0.6721	-0.8007	-0.9125	-0.899	-0.8985	0.1488	1.015	0.9991	1.3517	1.23	1.3074	1.3264	ribosome-associated protein
K08351		-0.8977	-0.811	-0.6195	-0.8672	-0.6721	-0.8007	-0.9125	-0.899	-0.8985	0.1488	1.015	0.9991	1.3517	1.23	1.3074	1.3264	biotin sulfoxide reductase [EC:1.-.-.-]
K12945		-0.8977	-0.811	-0.6195	-0.8672	-0.6721	-0.8007	-0.9125	-0.899	-0.8985	0.1488	1.015	0.9991	1.3517	1.23	1.3074	1.3264	GDP-mannose pyrophosphatase NudK [EC:3.6.1.-]
K06159		-0.8977	-0.811	-0.6196	-0.8673	-0.6722	-0.8008	-0.9125	-0.899	-0.8985	0.1486	1.0146	1.0019	1.3512	1.2295	1.3069	1.326	putative ATP-binding cassette transporter
K04775		-0.8977	-0.811	-0.6196	-0.8673	-0.6722	-0.8008	-0.9125	-0.899	-0.8985	0.1486	1.0146	1.0019	1.3512	1.2295	1.3069	1.326	protease YdgD [EC:3.4.21.-]
K13283		-0.8977	-0.811	-0.6196	-0.8673	-0.6722	-0.8008	-0.9125	-0.899	-0.8985	0.1486	1.0146	1.0019	1.3512	1.2295	1.3069	1.326	ferrous-iron efflux pump FieF
K02681		-0.8977	-0.811	-0.6196	-0.8673	-0.6722	-0.8008	-0.9125	-0.899	-0.8985	0.1486	1.0146	1.0019	1.3512	1.2295	1.3069	1.326	prepilin peptidase dependent protein C
K08219		-0.8977	-0.811	-0.6196	-0.8673	-0.6722	-0.8008	-0.9125	-0.899	-0.8985	0.1486	1.0146	1.0019	1.3512	1.2295	1.3069	1.326	MFS transporter, UMF2 family, putative MFS family transporter protein
K09918		-0.9016	-0.8119	-0.6141	-0.8701	-0.6684	-0.8013	-0.9169	-0.9029	-0.9024	0.1799	1.0107	0.9782	1.3546	1.2247	1.3168	1.3247	hypothetical protein
K03815		-0.9015	-0.812	-0.6145	-0.87	-0.6687	-0.8014	-0.9167	-0.9028	-0.9023	0.1783	1.0219	0.9743	1.3502	1.2254	1.3152	1.3247	xanthosine phosphorylase [EC:2.4.2.-]
K03971		-0.9004	-0.8117	-0.6158	-0.8692	-0.6696	-0.8012	-0.9156	-0.9017	-0.9012	0.1704	1.0206	0.9775	1.3521	1.2271	1.3112	1.3275	phage shock protein D
K03425		-0.9003	-0.8117	-0.616	-0.8692	-0.6697	-0.8012	-0.9154	-0.9016	-0.9011	0.1695	1.019	0.9795	1.3518	1.2292	1.3114	1.3258	sec-independent protein translocase protein TatE
K12151		-0.8996	-0.8116	-0.6173	-0.8687	-0.6706	-0.8012	-0.9146	-0.9009	-0.9004	0.1625	1.0076	1.0042	1.3482	1.2262	1.3066	1.3294	multiple stress resistance protein BhsA
K07701		-0.8991	-0.8113	-0.6176	-0.8682	-0.6708	-0.8009	-0.9141	-0.9004	-0.8999	0.1601	1.0139	0.9883	1.3508	1.231	1.3069	1.3313	two-component system, CitB family, sensor histidine kinase DcuS [EC:2.7.13.3]
K13918		-0.9008	-0.8118	-0.6154	-0.8695	-0.6693	-0.8013	-0.916	-0.9021	-0.9016	0.173	1.007	0.9892	1.3506	1.228	1.3077	1.3321	glucarate dehydratase-related protein
K09909		-0.8994	-0.8184	-0.6396	-0.8709	-0.9242	-0.8088	-0.6777	-0.9006	-0.9001	0.2544	1.0402	1.0079	1.3178	1.2301	1.2902	1.2993	hypothetical protein
K02450		-0.8642	-0.7747	-0.577	-0.8328	-0.8916	-0.7641	-0.8795	-0.8656	-0.8651	0.0211	1.0335	1.0268	1.3359	1.2428	1.3013	1.3531	general secretion pathway protein A
K07679		-0.8631	-0.7746	-0.5792	-0.832	-0.8902	-0.7641	-0.8782	-0.8644	-0.8639	0.012	1.0436	1.0172	1.3458	1.2453	1.3045	1.3412	two-component system, NarL family, sensor histidine kinase EvgS [EC:2.7.13.3]
K04335		-0.8649	-0.7745	-0.5751	-0.8331	-0.8925	-0.7638	-0.8803	-0.8662	-0.8657	0.0284	1.016	1.0249	1.3514	1.2398	1.3199	1.3355	minor curlin subunit
K00138		-0.8647	-0.7745	-0.5754	-0.833	-0.8923	-0.7638	-0.8801	-0.866	-0.8655	0.0271	1.0185	1.0219	1.3544	1.2393	1.3164	1.3376	aldehyde dehydrogenase [EC:1.2.1.-]
K04336		-0.8646	-0.7744	-0.5754	-0.8329	-0.8922	-0.7638	-0.88	-0.866	-0.8655	0.0269	1.018	1.0214	1.3538	1.2387	1.3159	1.3402	curli production protein
K04337		-0.8646	-0.7744	-0.5754	-0.8329	-0.8922	-0.7638	-0.88	-0.866	-0.8655	0.0269	1.018	1.0214	1.3538	1.2387	1.3159	1.3402	curli production assembly/transport component CsgE
K04334		-0.8646	-0.7744	-0.5754	-0.8329	-0.8922	-0.7638	-0.88	-0.866	-0.8655	0.0269	1.018	1.0214	1.3538	1.2387	1.3159	1.3402	major curlin subunit
K04338		-0.8646	-0.7744	-0.5754	-0.8329	-0.8922	-0.7638	-0.88	-0.866	-0.8655	0.0269	1.018	1.0214	1.3538	1.2387	1.3159	1.3402	curli production assembly/transport component CsgF
K13650		-0.8635	-0.7743	-0.5775	-0.8322	-0.8908	-0.7638	-0.8787	-0.8648	-0.8643	0.0182	1.0238	1.0147	1.3517	1.2412	1.3158	1.3445	MqsR-controlled colanic acid and biofilm protein A
K03838		-0.8635	-0.7743	-0.5775	-0.8322	-0.8908	-0.7638	-0.8787	-0.8648	-0.8643	0.0182	1.0238	1.0147	1.3517	1.2412	1.3158	1.3445	threonine transporter
K05789		-0.863	-0.7744	-0.5787	-0.8319	-0.8901	-0.7639	-0.8781	-0.8643	-0.8638	0.0133	1.0231	1.0235	1.3553	1.2423	1.3153	1.3356	chain length determinant protein (polysaccharide antigen chain regulator)
K03896		-0.8631	-0.7744	-0.5786	-0.832	-0.8903	-0.7639	-0.8783	-0.8644	-0.8639	0.0138	1.0242	1.0246	1.3508	1.242	1.3166	1.337	acetyl CoA:N6-hydroxylysine acetyl transferase [EC:2.3.1.102]
K03895		-0.8631	-0.7744	-0.5786	-0.832	-0.8903	-0.7639	-0.8783	-0.8644	-0.8639	0.0138	1.0242	1.0246	1.3508	1.242	1.3166	1.337	aerobactin synthetase subunit beta [EC:6.3.2.27]
K03894		-0.8631	-0.7744	-0.5786	-0.832	-0.8903	-0.7639	-0.8783	-0.8644	-0.8639	0.0138	1.0242	1.0246	1.3508	1.242	1.3166	1.337	aerobactin synthetase subunit alpha [EC:6.3.2.27]
K07279		-0.8622	-0.7743	-0.5803	-0.8313	-0.8891	-0.7639	-0.8772	-0.8635	-0.863	0.0068	1.0311	1.0179	1.359	1.2449	1.3214	1.324	hypothetical protein
K07592		-0.8624	-0.7744	-0.58	-0.8315	-0.8894	-0.7639	-0.8775	-0.8637	-0.8632	0.0083	1.03	1.0203	1.3483	1.2427	1.3108	1.3456	LysR family transcriptional regulator, tdc operon transcriptional activator
K03207		-0.8623	-0.7744	-0.5803	-0.8314	-0.8892	-0.764	-0.8773	-0.8636	-0.8631	0.0068	1.0246	1.0284	1.3474	1.2467	1.3138	1.3381	colanic acid biosynthesis protein WcaH [EC:3.6.1.-]
K13620		-0.8624	-0.7744	-0.5803	-0.8314	-0.8893	-0.764	-0.8774	-0.8637	-0.8632	0.0071	1.0251	1.029	1.3481	1.2435	1.3145	1.3387	putative colanic acid polymerase
K13683		-0.8624	-0.7744	-0.5803	-0.8314	-0.8893	-0.764	-0.8774	-0.8637	-0.8632	0.0071	1.0251	1.029	1.3481	1.2435	1.3145	1.3387	putative colanic acid biosynthesis glycosyltransferase [EC:2.4.-.-]
K13684		-0.8624	-0.7744	-0.5803	-0.8314	-0.8893	-0.764	-0.8774	-0.8637	-0.8632	0.0071	1.0251	1.029	1.3481	1.2435	1.3145	1.3387	putative colanic acid biosynthesis glycosyltransferase [EC:2.4.-.-]
K08318		-0.8621	-0.7744	-0.5809	-0.8313	-0.8889	-0.764	-0.877	-0.8634	-0.8629	0.0045	1.0303	1.027	1.3505	1.244	1.3098	1.3388	putative dehydrogenase [EC:1.1.-.-]
K03208		-0.8623	-0.7744	-0.5804	-0.8314	-0.8892	-0.764	-0.8773	-0.8636	-0.8631	0.0066	1.0287	1.028	1.3492	1.2424	1.3133	1.3377	colanic acid biosynthesis glycosyl transferase WcaI
K09477		-0.8641	-0.7744	-0.5764	-0.8326	-0.8916	-0.7638	-0.8794	-0.8654	-0.8649	0.0228	1.0345	1.0029	1.35	1.2469	1.3181	1.3373	citrate:succinate antiporter
K04018		-0.8653	-0.7745	-0.5742	-0.8334	-0.893	-0.7638	-0.8808	-0.8666	-0.8661	0.0319	1.0291	1.0092	1.3517	1.2463	1.3179	1.3317	formate-dependent nitrite reductase complex subunit NrfG
K08326		-0.8653	-0.7745	-0.5741	-0.8334	-0.8931	-0.7638	-0.8808	-0.8666	-0.8661	0.0324	1.0303	1.0059	1.3531	1.2435	1.3193	1.3331	aminopeptidase [EC:3.4.11.-]
K10972		-0.8653	-0.7745	-0.5741	-0.8334	-0.8931	-0.7638	-0.8808	-0.8666	-0.8661	0.0324	1.0303	1.0059	1.3531	1.2435	1.3193	1.3331	LysR family transcriptional regulator, transcriptional activator of the allD operon
K07688		-0.8664	-0.7743	-0.571	-0.834	-0.8946	-0.7634	-0.8821	-0.8678	-0.8672	0.044	1.0271	0.9873	1.3538	1.2475	1.3213	1.3399	two-component system, NarL family, response regulator, fimbrial Z protein, FimZ
K01671		-0.8656	-0.7743	-0.5727	-0.8336	-0.8936	-0.7635	-0.8812	-0.867	-0.8665	0.0372	1.0181	1.003	1.3541	1.2425	1.3241	1.3391	None
K04017		-0.8683	-0.7743	-0.5668	-0.8352	-0.897	-0.7632	-0.8843	-0.8697	-0.8691	0.0608	1.0236	0.9767	1.355	1.248	1.3332	1.3307	formate-dependent nitrite reductase complex subunit NrfF
K02752		-0.8674	-0.7747	-0.5701	-0.8348	-0.8957	-0.7637	-0.8832	-0.8687	-0.8682	0.0489	1.0235	1.0096	1.3338	1.244	1.3201	1.3466	PTS system, arbutin-, cellobiose-, and salicin-specific IIB component [EC:2.7.1.69]
K04786		-0.8693	-0.7747	-0.5658	-0.8361	-0.8983	-0.7635	-0.8855	-0.8708	-0.8702	0.0664	1.0324	0.9904	1.3357	1.2439	1.3139	1.3515	yersiniabactin nonribosomal peptide/polyketide synthase
K03329		-0.8676	-0.7747	-0.5695	-0.835	-0.8961	-0.7637	-0.8835	-0.869	-0.8685	0.0514	1.0446	0.9888	1.3339	1.2432	1.3133	1.3522	hypothetical protein
K07674		-0.8708	-0.7835	-0.591	-0.8401	-0.8974	-0.7732	-0.8856	-0.872	-0.8716	0.1816	0.9848	0.9771	1.3058	1.2013	1.2673	1.4675	two-component system, NarL family, nitrate/nitrite sensor histidine kinase NarQ [EC:2.7.13.3]
K02818		-0.8783	-0.7858	-0.5816	-0.8458	-0.9066	-0.7748	-0.8941	-0.8796	-0.8791	0.2378	1.0087	0.9948	1.3209	1.2287	1.3048	1.33	PTS system, trehalose-specific IIB component [EC:2.7.1.69]
K14347		-0.8783	-0.7858	-0.5816	-0.8458	-0.9066	-0.7749	-0.8941	-0.8797	-0.8792	0.238	1.0091	0.9952	1.3188	1.2291	1.3052	1.3304	solute carrier family 10 (sodium/bile acid cotransporter), member 7
K11922		-0.8746	-0.7854	-0.5886	-0.8432	-0.9018	-0.7748	-0.8898	-0.8759	-0.8754	0.2014	1.0199	0.9909	1.333	1.2331	1.2999	1.3313	GntR family transcriptional regulator, mannosyl-D-glycerate transport/metabolism system repressor
K05876		-0.874	-0.7855	-0.5901	-0.8429	-0.9011	-0.775	-0.8891	-0.8753	-0.8748	0.194	1.0234	0.9985	1.3376	1.2375	1.2983	1.3183	methyl-accepting chemotaxis protein III, ribose and galactose sensor receptor
K12291		-0.8741	-0.7854	-0.5896	-0.8429	-0.9012	-0.7749	-0.8892	-0.8754	-0.8749	0.1961	1.0225	0.9939	1.3384	1.2342	1.3004	1.3223	pilus assembly protein HofP
K03897		-0.8738	-0.7855	-0.5906	-0.8428	-0.9008	-0.7751	-0.8889	-0.8751	-0.8746	0.1916	1.0119	1.0168	1.3389	1.2288	1.3006	1.3185	lysine N6-hydroxylase [EC:1.14.13.59]
K03516		-0.8717	-0.7853	-0.5947	-0.8413	-0.8981	-0.7751	-0.8864	-0.8729	-0.8725	0.1702	1.0179	1.0194	1.3407	1.2341	1.2989	1.3168	flagellar protein FlhE
K05594		-0.8719	-0.7852	-0.594	-0.8414	-0.8984	-0.775	-0.8867	-0.8732	-0.8727	0.1734	1.0179	1.0121	1.3401	1.2342	1.2974	1.3235	ElaB protein
K14051		-0.8722	-0.7854	-0.5938	-0.8417	-0.8988	-0.7751	-0.887	-0.8735	-0.873	0.1753	1.0217	1.0159	1.3336	1.2349	1.2938	1.3255	cyclic di-GMP phosphodiesterase Gmr [EC:3.1.4.52]
K03417		-1.1106	-1.0543	-0.7677	-0.5656	-0.9642	-0.6852	-0.8012	-0.7149	-0.5764	-0.0395	1.0958	1.1561	1.2847	1.2112	1.2712	1.2607	methylisocitrate lyase [EC:4.1.3.30]
K04568		-1.067	-1.0118	-0.89	-0.649	-0.9235	-0.648	-0.7642	-0.7685	-0.5417	-0.0258	1.0996	1.1577	1.2853	1.2132	1.2719	1.2618	lysyl-tRNA synthetase, class II [EC:6.1.1.6]
K00322		-1.0534	-0.9985	-0.8773	-0.7312	-0.9106	-0.6364	-0.7521	-0.7563	-0.5305	-0.0635	1.1034	1.1613	1.2883	1.2167	1.275	1.2649	NAD(P) transhydrogenase [EC:1.6.1.1]
K04774		-1.0569	-1.002	-0.8807	-0.7347	-0.914	-0.64	-0.7554	-0.7598	-0.534	-0.0129	1.1003	1.1581	1.2852	1.2134	1.2718	1.2616	serine protease SohB [EC:3.4.21.-]
K05874		-1.1747	-0.8087	-0.8374	-0.5002	-0.8841	-0.7378	-0.8586	-0.8661	-0.58	-0.033	1.0939	1.1522	1.2871	1.2127	1.273	1.2617	methyl-accepting chemotaxis protein I, serine sensor receptor
K03746		-1.2088	-0.9805	-0.7578	-0.593	-0.7324	-0.6934	-0.7861	-0.8954	-0.6053	-0.0208	1.0906	1.1503	1.2872	1.211	1.2727	1.2617	DNA-binding protein H-NS
K07156		-1.1965	-0.9693	-0.6977	-0.6876	-0.799	-0.7577	-0.8766	-0.7181	-0.5962	0.0384	1.0882	1.1496	1.284	1.2081	1.27	1.2605	None
K07245		-1.1818	-0.9563	-0.8311	-0.6757	-0.7864	-0.7447	-0.8647	-0.7055	-0.5858	0.0895	1.0859	1.147	1.2805	1.205	1.2664	1.2576	putative copper resistance protein D
K02507		-1.0526	-0.9979	-0.877	-0.8742	-0.9102	-0.6369	-0.6564	-0.7565	-0.5314	0.0202	1.0976	1.1554	1.282	1.2105	1.2688	1.2586	protein transport protein HofQ
K07642		-1.0698	-1.0146	-0.8928	-0.7461	-0.9263	-0.6508	-0.6706	-0.7713	-0.5445	0.0111	1.0969	1.155	1.2826	1.2106	1.2692	1.2613	two-component system, OmpR family, sensor histidine kinase BaeS [EC:2.7.13.3]
K02167		-1.0815	-1.0259	-0.9031	-0.7552	-0.7943	-0.7423	-0.7764	-0.6008	-0.552	-0.0792	1.1022	1.1609	1.2894	1.2167	1.2759	1.2657	TetR/AcrR family transcriptional regulator, transcriptional repressor of bet genes
K09771		-1.0139	-1.1241	-0.832	-0.7443	-0.8836	-0.6728	-0.8648	-0.6294	-0.5456	0.0632	1.0869	1.1478	1.281	1.2057	1.2671	1.2588	hypothetical protein
K05596		-1.0935	-1.0377	-0.7552	-0.7666	-0.9485	-0.6709	-0.7874	-0.6979	-0.5178	0.002	1.0959	1.1545	1.2833	1.2106	1.2698	1.2592	LysR family transcriptional regulator, chromosome initiation inhibitor
K13639		-1.0789	-1.0237	-0.9017	-0.7548	-0.9352	-0.6593	-0.7758	-0.6863	-0.5082	0.0865	1.0907	1.149	1.2767	1.2045	1.2633	1.2532	MerR family transcriptional regulator, redox-sensitive transcriptional activator SoxR
K14061		-1.047	-0.9945	-0.787	-0.7953	-0.9284	-0.5494	-0.8176	-0.7627	-0.5032	-0.1436	1.1121	1.1684	1.2886	1.2201	1.2761	1.2633	universal stress protein F
K07264		-1.0212	-0.967	-0.7529	-0.7614	-0.8986	-0.5609	-0.8814	-0.7931	-0.5531	-0.1554	1.111	1.1694	1.2932	1.2225	1.2803	1.2687	4-amino-4-deoxy-L-arabinose transferase [EC:2.4.2.43]; 4-amino-4-deoxy-L-arabinose transferase [EC:2.-.-.-]
K07733		-1.0638	-1.0088	-0.7915	-0.734	-0.8457	-0.5965	-0.8235	-0.8323	-0.5596	-0.0524	1.1033	1.1618	1.2882	1.2166	1.2752	1.2629	prophage regulatory protein
K10004		-1.0973	-1.0412	-0.769	-0.7684	-0.8078	-0.6028	-0.7899	-0.794	-0.5183	-0.137	1.1038	1.1628	1.2924	1.2193	1.2788	1.2687	glutamate/aspartate transport system ATP-binding protein [EC:3.6.3.-]
K05881		-1.0649	-1.0096	-0.7294	-0.7464	-0.9211	-0.6461	-0.9136	-0.6728	-0.4942	-0.1174	1.1039	1.1624	1.2894	1.2176	1.2763	1.2659	PTS hybrid protein
K07662		-1.0158	-0.9617	-0.8424	-0.8396	-0.8752	-0.6053	-0.8679	-0.7234	-0.5011	-0.0893	1.1073	1.1642	1.2893	1.2186	1.2762	1.2662	two-component system, OmpR family, response regulator CpxR
K03607		-1.0158	-0.9617	-0.8424	-0.8396	-0.8752	-0.6053	-0.8679	-0.7234	-0.5011	-0.0893	1.1073	1.1642	1.2893	1.2187	1.2761	1.2662	ProP effector
K02062		-1.0354	-0.981	-0.8607	-0.7159	-0.8938	-0.6217	-0.8864	-0.7407	-0.5168	-0.0536	1.1038	1.1612	1.2871	1.216	1.2739	1.264	thiamine transport system ATP-binding protein
K02063		-1.0437	-0.989	-0.8684	-0.7231	-0.9016	-0.5485	-0.8942	-0.7481	-0.5234	-0.0588	1.1022	1.1598	1.2861	1.2148	1.2729	1.2629	thiamine transport system permease protein
K02064		-1.0437	-0.989	-0.8684	-0.7231	-0.9016	-0.5485	-0.8942	-0.7481	-0.5234	-0.0588	1.1022	1.1598	1.2861	1.2148	1.2729	1.2629	thiamine transport system substrate-binding protein
K01355		-0.9717	-0.9185	-0.8009	-0.6593	-0.988	-0.6472	-0.826	-0.8177	-0.5185	-0.2202	1.1163	1.1741	1.2955	1.226	1.2828	1.2732	omptin [EC:3.4.23.49]
K02572		-0.9834	-0.93	-0.8121	-0.6701	-0.9998	-0.6579	-0.8373	-0.829	-0.475	-0.1407	1.1108	1.1681	1.2904	1.2207	1.2775	1.268	ferredoxin-type protein NapF
K07489		-1.0002	-0.9464	-0.7342	-0.7426	-1.0166	-0.5439	-0.8616	-0.7742	-0.5363	-0.1901	1.1122	1.1702	1.2926	1.2226	1.2799	1.2684	transposase
K12517		-1.0001	-0.9464	-0.7342	-0.7426	-1.0166	-0.5439	-0.8616	-0.7742	-0.5363	-0.1901	1.1122	1.1702	1.2926	1.2226	1.2799	1.2684	major pilin subunit PapA
K12518		-1.0001	-0.9464	-0.7342	-0.7426	-1.0166	-0.5439	-0.8616	-0.7742	-0.5363	-0.1901	1.1122	1.1702	1.2926	1.2226	1.2799	1.2684	outer membrane usher protein PapC
K12519		-1.0001	-0.9464	-0.7342	-0.7426	-1.0166	-0.5439	-0.8616	-0.7742	-0.5363	-0.1901	1.1122	1.1702	1.2926	1.2226	1.2799	1.2684	chaperone protein PapD
K06887		-1.0313	-0.9792	-0.7736	-0.7818	-1.0472	-0.5381	-0.8039	-0.7495	-0.4923	-0.1091	1.1094	1.165	1.2842	1.2165	1.2719	1.259	None
K14744		-1.0295	-0.9774	-0.7717	-0.7799	-1.0455	-0.5362	-0.802	-0.7477	-0.4904	-0.1339	1.1105	1.1667	1.2856	1.2176	1.2731	1.2606	putative Rz endopeptidase from lambdoid prophage DLP12 [EC:3.4.-.-]
K07796		-0.9709	-0.9178	-0.8007	-0.798	-0.9871	-0.5685	-0.8257	-0.8174	-0.5194	-0.1336	1.1121	1.1688	1.2905	1.2216	1.2779	1.2682	Cu(I)/Ag(I) efflux system outer membrane protein CusC
K00932		-0.9709	-0.9179	-0.8007	-0.798	-0.9872	-0.5684	-0.8257	-0.8174	-0.5194	-0.1335	1.1121	1.1688	1.2905	1.2216	1.2779	1.2682	propionate kinase [EC:2.7.2.15]
K02079		-0.9811	-0.9279	-0.8104	-0.8077	-0.9974	-0.5773	-0.8355	-0.8272	-0.4746	-0.069	1.1068	1.1635	1.2854	1.2164	1.2729	1.2633	N-acetylgalactosamine-6-phosphate deacetylase [EC:3.5.1.25]
K02425		-0.981	-0.9278	-0.8104	-0.8077	-0.9972	-0.5774	-0.8355	-0.8272	-0.4748	-0.0696	1.107	1.1632	1.2858	1.2165	1.2729	1.2631	FliZ protein
K13735		-0.9614	-0.9085	-0.7916	-0.7889	-0.9776	-0.6388	-0.8165	-0.8083	-0.4575	-0.2146	1.1163	1.1732	1.2948	1.2255	1.2817	1.2721	adhesin/invasin
K12684		-0.9646	-0.9115	-0.7943	-0.7916	-0.9808	-0.5622	-0.8193	-0.8111	-0.5131	-0.2158	1.1162	1.1736	1.2947	1.2255	1.282	1.2725	serine protease autotransporter [EC:3.4.21.-]
K12056		-1.0352	-0.9808	-0.7166	-0.7163	-0.8937	-0.7039	-0.8864	-0.8779	-0.5176	0.0657	1.0964	1.1553	1.2793	1.2085	1.2663	1.2568	conjugal transfer mating pair stabilization protein TraG
K12060		-1.015	-0.9611	-0.6996	-0.6993	-1.0314	-0.6871	-0.8677	-0.8593	-0.5026	0.0748	1.0953	1.1536	1.2761	1.2062	1.2633	1.2539	conjugal transfer pilus assembly protein TraU
K12066		-1.0119	-0.958	-0.6965	-0.6961	-1.0284	-0.6838	-0.8646	-0.8562	-0.4994	0.0254	1.0988	1.157	1.2796	1.2097	1.2668	1.2575	conjugal transfer pilus assembly protein TraK
K12065		-1.0119	-0.958	-0.6965	-0.6961	-1.0284	-0.6838	-0.8646	-0.8562	-0.4994	0.0254	1.0988	1.157	1.2796	1.2097	1.2668	1.2575	conjugal transfer pilus assembly protein TraB
K12062		-1.0119	-0.958	-0.6965	-0.6961	-1.0284	-0.6838	-0.8646	-0.8562	-0.4994	0.0254	1.0988	1.157	1.2796	1.2097	1.2668	1.2575	conjugal transfer pilin signal peptidase TrbI
K12063		-1.0119	-0.958	-0.6965	-0.6961	-1.0284	-0.6838	-0.8646	-0.8562	-0.4994	0.0254	1.0988	1.157	1.2796	1.2097	1.2668	1.2575	conjugal transfer ATP-binding protein TraC
K07685		-0.9783	-0.9253	-0.8083	-0.8056	-0.9945	-0.6551	-0.8332	-0.825	-0.4736	0.0154	1.1032	1.1592	1.2814	1.2124	1.2687	1.2588	two-component system, NarL family, nitrate/nitrite response regulator NarP
K14060		-1.0045	-0.9507	-0.6892	-0.6888	-1.021	-0.6763	-0.8572	-0.8489	-0.4921	-0.082	1.1058	1.1639	1.2865	1.2165	1.2737	1.2644	putative DNA-invertase from lambdoid prophage Rac
K12068		-1.0074	-0.9535	-0.692	-0.6916	-1.0239	-0.6792	-0.8601	-0.8517	-0.4949	-0.0417	1.1032	1.1615	1.284	1.2141	1.2712	1.262	conjugal transfer pilus assembly protein TraL
K06175		-1.0431	-0.9883	-0.8676	-0.6334	-0.9008	-0.6279	-0.7452	-0.8848	-0.5223	-0.1054	1.1054	1.1631	1.2896	1.2181	1.2763	1.2661	tRNA pseudouridine synthase C [EC:5.4.99.12]; tRNA pseudouridine65 synthase [EC:5.4.99.26]
K09902		-1.0439	-0.9892	-0.8684	-0.6292	-0.9015	-0.6284	-0.7435	-0.8856	-0.5228	-0.1057	1.1054	1.1631	1.2894	1.218	1.2762	1.2662	hypothetical protein
K12297		-1.0438	-0.9891	-0.8683	-0.6293	-0.9015	-0.6285	-0.7435	-0.8856	-0.5229	-0.1059	1.1053	1.163	1.2895	1.2181	1.2763	1.2661	ribosomal RNA large subunit methyltransferase L [EC:2.1.1.52]; ribosomal RNA large subunit methyltransferase L [EC:2.1.1.173]
K03732		-1.0438	-0.9891	-0.8683	-0.6293	-0.9015	-0.6285	-0.7435	-0.8856	-0.5229	-0.1059	1.1053	1.163	1.2895	1.2181	1.2763	1.2661	ATP-dependent RNA helicase RhlB [EC:3.6.1.-]; ATP-dependent RNA helicase RhlB [EC:3.6.4.13]
K09895		-1.0438	-0.9891	-0.8683	-0.6293	-0.9015	-0.6285	-0.7435	-0.8856	-0.5229	-0.1059	1.1053	1.163	1.2895	1.2181	1.2763	1.2661	hypothetical protein
K07153		-1.0438	-0.9891	-0.8683	-0.6293	-0.9015	-0.6285	-0.7435	-0.8856	-0.5229	-0.1059	1.1053	1.163	1.2895	1.2181	1.2763	1.2661	high frequency lysogenization protein
K07400		-1.0438	-0.9891	-0.8683	-0.6293	-0.9015	-0.6285	-0.7435	-0.8856	-0.5229	-0.1059	1.1053	1.163	1.2895	1.2181	1.2763	1.2661	Fe/S biogenesis protein NfuA
K00631		-1.0508	-0.9961	-0.8752	-0.6361	-0.9084	-0.6354	-0.7503	-0.8925	-0.5297	-0.0073	1.0992	1.1569	1.2835	1.212	1.2702	1.26	glycerol-3-phosphate O-acyltransferase [EC:2.3.1.15]
K02170		-1.052	-0.9972	-0.8762	-0.6367	-0.9094	-0.6358	-0.7511	-0.8934	-0.4857	-0.0562	1.101	1.1588	1.2856	1.214	1.2722	1.2621	biotin biosynthesis protein BioH
K03683		-1.0476	-0.9929	-0.8721	-0.633	-0.9053	-0.6322	-0.7472	-0.8893	-0.5266	-0.0533	1.1021	1.1598	1.2864	1.2149	1.2731	1.263	ribonuclease T [EC:3.1.13.-]
K03528		-1.0476	-0.9929	-0.8721	-0.633	-0.9053	-0.6322	-0.7472	-0.8893	-0.5266	-0.0533	1.1021	1.1598	1.2864	1.2149	1.2731	1.263	cell division protein ZipA
K09912		-1.0613	-1.0061	-0.7381	-0.6432	-0.9178	-0.6424	-0.7585	-0.9017	-0.536	-0.1155	1.1047	1.1632	1.2902	1.2184	1.277	1.2671	hypothetical protein
K03583		-1.0755	-1.0201	-0.7513	-0.6562	-0.9316	-0.5876	-0.7719	-0.9155	-0.5487	-0.0212	1.0976	1.1559	1.2838	1.2116	1.2704	1.2602	exodeoxyribonuclease V gamma subunit [EC:3.1.11.5]
K03582		-1.0755	-1.0201	-0.7513	-0.6562	-0.9316	-0.5876	-0.7719	-0.9155	-0.5487	-0.0212	1.0976	1.1559	1.2838	1.2116	1.2704	1.2602	exodeoxyribonuclease V beta subunit [EC:3.1.11.5]
K09916		-1.0173	-0.9632	-0.8438	-0.841	-0.8766	-0.6067	-0.7203	-0.8608	-0.5023	-0.0898	1.1072	1.1643	1.2893	1.2187	1.2763	1.2662	hypothetical protein
K07235		-1.0379	-0.9834	-0.8629	-0.7178	-0.896	-0.6236	-0.7384	-0.8801	-0.4742	-0.1026	1.1054	1.1629	1.2891	1.2178	1.2758	1.2658	tRNA 2-thiouridine synthesizing protein D [EC:2.8.1.-]
K04691		-1.0337	-0.9792	-0.8589	-0.714	-0.8919	-0.62	-0.7346	-0.876	-0.5149	-0.0996	1.1065	1.164	1.29	1.2188	1.2768	1.2667	serine protease DegS [EC:3.4.21.-]
K09906		-1.0337	-0.9792	-0.8589	-0.714	-0.8919	-0.62	-0.7346	-0.876	-0.5149	-0.0996	1.1065	1.164	1.29	1.2188	1.2768	1.2667	hypothetical protein
K08485		-1.0337	-0.9792	-0.8589	-0.714	-0.8919	-0.62	-0.7346	-0.876	-0.5149	-0.0996	1.1065	1.164	1.29	1.2188	1.2768	1.2667	phosphocarrier protein NPr
K07664		-1.0337	-0.9792	-0.8589	-0.714	-0.8919	-0.62	-0.7346	-0.876	-0.5149	-0.0996	1.1066	1.164	1.29	1.2189	1.2767	1.2666	two-component system, OmpR family, response regulator BaeR
K05541		-1.0337	-0.9792	-0.8589	-0.714	-0.8919	-0.62	-0.7346	-0.876	-0.5149	-0.0996	1.1066	1.164	1.29	1.2188	1.2767	1.2667	tRNA-dihydrouridine synthase C [EC:1.-.-.-]
K01584		-1.0111	-0.957	-0.8376	-0.6938	-0.8704	-0.6006	-0.8631	-0.8547	-0.4972	-0.1576	1.1107	1.1687	1.2926	1.2219	1.2795	1.2698	arginine decarboxylase [EC:4.1.1.19]
K02399		-1.0319	-0.9777	-0.8579	-0.7136	-0.8908	-0.5401	-0.8834	-0.875	-0.4713	-0.0463	1.1015	1.158	1.2839	1.2134	1.2708	1.2605	flagella synthesis protein FlgN
K08172		-1.0204	-0.9662	-0.8467	-0.7027	-0.8795	-0.6092	-0.8722	-0.8638	-0.461	-0.0923	1.1056	1.1632	1.2878	1.2174	1.2749	1.2651	MFS transporter, MHS family, shikimate and dehydroshikimate transport protein
K02423		-1.0204	-0.9662	-0.8467	-0.7027	-0.8795	-0.6092	-0.8722	-0.8638	-0.461	-0.0924	1.1058	1.1631	1.288	1.2174	1.2749	1.265	flagellar protein FliT
K02403		-1.0204	-0.9662	-0.8467	-0.7027	-0.8795	-0.6092	-0.8722	-0.8638	-0.461	-0.0924	1.1058	1.1631	1.288	1.2174	1.2749	1.265	flagellar transcriptional activator FlhD
K02402		-1.0204	-0.9662	-0.8467	-0.7027	-0.8795	-0.6092	-0.8722	-0.8638	-0.461	-0.0924	1.1058	1.1631	1.288	1.2174	1.2749	1.265	flagellar transcriptional activator FlhC
K07285		-1.0154	-0.9614	-0.8422	-0.7036	-0.8749	-0.6054	-0.8676	-0.8592	-0.5012	-0.0896	1.107	1.164	1.2892	1.2187	1.2759	1.2658	outer membrane lipoprotein
K13053		-1.0156	-0.9615	-0.8422	-0.7036	-0.875	-0.6054	-0.8677	-0.8593	-0.5011	-0.0892	1.1071	1.1641	1.289	1.2185	1.2759	1.2659	cell division inhibitor SulA
K07637		-1.0156	-0.9615	-0.8422	-0.7036	-0.875	-0.6054	-0.8677	-0.8593	-0.5011	-0.0892	1.1071	1.164	1.289	1.2185	1.2759	1.2659	two-component system, OmpR family, sensor histidine kinase PhoQ [EC:2.7.13.3]
K11258		-1.0156	-0.9615	-0.8422	-0.7036	-0.875	-0.6054	-0.8677	-0.8593	-0.5011	-0.0892	1.1071	1.164	1.289	1.2185	1.2759	1.2659	acetolactate synthase II small subunit [EC:2.2.1.6]
K03184		-1.0156	-0.9615	-0.8422	-0.7036	-0.875	-0.6054	-0.8677	-0.8593	-0.5011	-0.0892	1.1071	1.164	1.289	1.2185	1.2759	1.2659	2-octaprenyl-3-methyl-6-methoxy-1,4-benzoquinol hydroxylase [EC:1.14.13.-]
K03214		-1.0156	-0.9615	-0.8422	-0.7036	-0.875	-0.6054	-0.8677	-0.8593	-0.5011	-0.0892	1.1071	1.164	1.289	1.2185	1.2759	1.2659	RNA methyltransferase, TrmH family [EC:2.1.1.-]
K02496		-1.0235	-0.9693	-0.8498	-0.7109	-0.8827	-0.6125	-0.8753	-0.8669	-0.4643	-0.0401	1.1028	1.1598	1.285	1.2142	1.2718	1.2618	uroporphyrin-III C-methyltransferase [EC:2.1.1.107]
K08312		-1.0193	-0.9652	-0.8459	-0.7073	-0.8787	-0.609	-0.8713	-0.8629	-0.5046	-0.0372	1.1039	1.1609	1.2859	1.2153	1.2728	1.2627	ADP-ribose diphosphatase [EC:3.6.1.-]
K08992		-1.0199	-0.9658	-0.8464	-0.7026	-0.8792	-0.6093	-0.8719	-0.8635	-0.505	-0.0374	1.1038	1.1609	1.2857	1.2152	1.2727	1.2628	putative membrane protein
K01252		-1.0202	-0.9661	-0.8466	-0.7028	-0.8794	-0.6095	-0.8721	-0.8637	-0.5051	-0.0344	1.1034	1.1609	1.2854	1.215	1.2725	1.2627	enterobactin isochorismatase [EC:3.3.2.1]
K02452		-1.0507	-0.9956	-0.8741	-0.7278	-0.6672	-0.6331	-0.7485	-0.8915	-0.5823	-0.1821	1.1103	1.1687	1.2957	1.2237	1.2824	1.2722	general secretion pathway protein C
K02462		-1.0611	-1.0058	-0.8838	-0.6424	-0.6759	-0.6417	-0.7576	-0.9012	-0.5907	-0.1888	1.1091	1.1678	1.2953	1.2231	1.2821	1.2718	general secretion pathway protein M
K02459		-1.0611	-1.0058	-0.8838	-0.6424	-0.676	-0.6417	-0.7576	-0.9012	-0.5907	-0.1889	1.1092	1.1678	1.2954	1.2231	1.2821	1.2717	general secretion pathway protein J
K02461		-1.0611	-1.0058	-0.8838	-0.6424	-0.676	-0.6417	-0.7576	-0.9012	-0.5907	-0.1888	1.1092	1.1678	1.2954	1.2231	1.2821	1.2718	general secretion pathway protein L
K02460		-1.0611	-1.0058	-0.8838	-0.6424	-0.676	-0.6417	-0.7576	-0.9012	-0.5907	-0.1888	1.1092	1.1678	1.2954	1.2231	1.2821	1.2717	general secretion pathway protein K
K11747		-1.078	-1.0224	-0.8997	-0.6568	-0.7909	-0.6558	-0.773	-0.7773	-0.5488	-0.1253	1.1051	1.1637	1.2923	1.2196	1.2787	1.2685	glutathione-regulated potassium-efflux system protein KefB
K03656		-1.0654	-1.0101	-0.8882	-0.6468	-0.7801	-0.6459	-0.7623	-0.9056	-0.4947	-0.1186	1.1042	1.1623	1.2901	1.2179	1.2767	1.2665	ATP-dependent DNA helicase Rep [EC:3.6.1.-]; ATP-dependent DNA helicase Rep [EC:3.6.4.12]
K03557		-1.0693	-1.014	-0.892	-0.6506	-0.7839	-0.6497	-0.766	-0.9094	-0.4984	-0.0656	1.101	1.1592	1.287	1.2148	1.2736	1.2634	Fis family transcriptional regulator, factor for inversion stimulation protein
K03690		-1.0693	-1.014	-0.892	-0.6506	-0.7839	-0.6497	-0.766	-0.9094	-0.4984	-0.0656	1.101	1.1592	1.287	1.2148	1.2736	1.2634	hypothetical protein
K03586		-1.0693	-1.014	-0.892	-0.6506	-0.7839	-0.6497	-0.766	-0.9094	-0.4984	-0.0656	1.101	1.1592	1.287	1.2148	1.2736	1.2634	cell division protein FtsL
K02494		-1.0693	-1.014	-0.892	-0.6506	-0.7839	-0.6497	-0.766	-0.9094	-0.4984	-0.0656	1.101	1.1592	1.287	1.2148	1.2736	1.2634	outer membrane lipoprotein LolB
K03181		-1.0587	-1.0037	-0.8823	-0.736	-0.7746	-0.641	-0.7568	-0.8996	-0.4904	-0.0594	1.102	1.1601	1.2873	1.2154	1.2739	1.2638	chorismate--pyruvate lyase [EC:4.1.3.40]
K06222		-1.0507	-0.9957	-0.8744	-0.7283	-0.7669	-0.6335	-0.7491	-0.8917	-0.5275	-0.1089	1.1062	1.1645	1.2909	1.2194	1.2778	1.2679	2,5-diketo-D-gluconate reductase B [EC:1.1.1.274]
K03673		-1.1272	-1.0705	-0.7952	-0.5767	-0.7323	-0.6273	-0.7172	-0.9633	-0.5418	-0.1561	1.0994	1.1589	1.2904	1.2162	1.2765	1.2662	thiol:disulfide interchange protein DsbA
K03806		-1.0798	-1.0242	-0.7541	-0.7535	-0.7926	-0.5893	-0.7748	-0.919	-0.5054	-0.1271	1.1038	1.1622	1.2909	1.2182	1.2773	1.2672	AmpD protein
K10002		-1.0797	-1.0241	-0.7541	-0.7535	-0.7926	-0.5893	-0.7748	-0.919	-0.5054	-0.1271	1.1037	1.1623	1.2908	1.2183	1.2773	1.2673	glutamate/aspartate transport system permease protein
K10003		-1.0798	-1.0242	-0.7541	-0.7535	-0.7926	-0.5893	-0.7748	-0.919	-0.5054	-0.1271	1.1038	1.1623	1.2907	1.2183	1.2773	1.2673	glutamate/aspartate transport system permease protein
K07320		-1.0906	-1.0348	-0.7635	-0.6673	-0.8022	-0.5979	-0.7843	-0.9291	-0.5137	-0.1336	1.1028	1.1616	1.2907	1.2177	1.2771	1.267	putative adenine-specific DNA-methyltransferase [EC:2.1.1.72]
K09801		-1.0947	-1.0388	-0.7673	-0.6712	-0.8061	-0.6017	-0.7881	-0.9331	-0.5174	-0.0799	1.0996	1.1585	1.2876	1.2146	1.2741	1.2639	hypothetical protein
K01525		-1.0946	-1.0388	-0.7673	-0.6712	-0.8061	-0.6018	-0.7881	-0.9331	-0.5175	-0.0801	1.0997	1.1585	1.2877	1.2147	1.2741	1.2639	bis(5'-nucleosyl)-tetraphosphatase (symmetrical) [EC:3.6.1.41]
K03560		-1.0946	-1.0388	-0.7673	-0.6712	-0.8061	-0.6018	-0.7881	-0.9331	-0.5175	-0.0801	1.0997	1.1585	1.2876	1.2147	1.2741	1.2639	biopolymer transport protein TolR
K03600		-1.0946	-1.0388	-0.7673	-0.6712	-0.8061	-0.6018	-0.7881	-0.9331	-0.5175	-0.0801	1.0997	1.1585	1.2877	1.2147	1.2741	1.2639	stringent starvation protein B
K10763		-1.0946	-1.0388	-0.7673	-0.6712	-0.8061	-0.6018	-0.7881	-0.9331	-0.5175	-0.0801	1.0997	1.1585	1.2877	1.2147	1.2741	1.2639	DnaA-homolog protein
K06186		-1.0946	-1.0388	-0.7673	-0.6712	-0.8061	-0.6018	-0.7881	-0.9331	-0.5175	-0.0801	1.0997	1.1585	1.2877	1.2147	1.2741	1.2639	small protein A
K03599		-1.0946	-1.0388	-0.7673	-0.6712	-0.8061	-0.6018	-0.7881	-0.9331	-0.5175	-0.0801	1.0997	1.1585	1.2877	1.2147	1.2741	1.2639	stringent starvation protein A; RNA polymerase-associated protein
K09158		-1.1136	-1.0573	-0.7838	-0.6189	-0.8228	-0.6168	-0.7062	-0.9508	-0.5319	-0.0911	1.0979	1.1571	1.2873	1.2138	1.2737	1.2634	hypothetical protein
K04760		-1.1084	-1.0522	-0.7794	-0.6827	-0.8183	-0.6128	-0.7021	-0.946	-0.5283	-0.0557	1.097	1.1561	1.2859	1.2126	1.2723	1.2621	transcription elongation factor GreB
K03981		-1.1126	-1.0565	-0.7836	-0.687	-0.8226	-0.6173	-0.7041	-0.9502	-0.5325	0.0033	1.0931	1.1523	1.2821	1.2088	1.2685	1.2583	thiol:disulfide interchange protein DsbC [EC:5.3.4.1]
K11906		-1.075	-0.8576	-0.7491	-0.7486	-0.6159	-0.7357	-0.9228	-0.9141	-0.5453	-0.1917	1.1091	1.1684	1.2974	1.2239	1.2835	1.2735	type VI secretion system protein VasD
K02464		-1.0084	-0.9544	-0.8351	-0.8324	-0.6259	-0.6793	-0.8606	-0.8521	-0.5487	-0.1558	1.1124	1.1696	1.2944	1.2236	1.2816	1.2712	general secretion pathway protein O [EC:3.4.23.43 2.1.1.-]
K02430		-1.0276	-0.9732	-0.8533	-0.8505	-0.643	-0.6154	-0.8789	-0.8704	-0.5104	-0.096	1.1061	1.1633	1.2893	1.2181	1.2762	1.2658	DeoR family transcriptional regulator, L-fucose operon activator
K07774		-1.0335	-0.9789	-0.8586	-0.8558	-0.5944	-0.6196	-0.8843	-0.8758	-0.5145	-0.0991	1.1053	1.163	1.2881	1.2173	1.2753	1.2655	two-component system, OmpR family, response regulator TctD
K10011		-1.0526	-0.8628	-0.7808	-0.7894	-0.8294	-0.5862	-0.911	-0.8215	-0.5784	-0.1361	1.1101	1.1685	1.2951	1.2232	1.2817	1.2695	UDP-GlcUA decarboxylase/UDP-L-Ara4N formyltransferase [EC:1.1.1.- 2.1.2.-]; UDP-4-amino-4-deoxy-L-arabinose formyltransferase / UDP-glucuronic acid dehydrogenase (UDP-4-keto-hexauronic acid decarboxylating) [EC:2.1.2.13 1.1.1.305]
K12525		-1.055	-0.8653	-0.7833	-0.7919	-0.8319	-0.5888	-0.9135	-0.824	-0.5809	-0.1019	1.1082	1.1664	1.2931	1.2215	1.2799	1.2675	bifunctional aspartokinase/homoserine dehydrogenase 2 [EC:2.7.2.4 1.1.1.3]; bifunctional aspartokinase / homoserine dehydrogenase 2 [EC:2.7.2.4 1.1.1.3]
K05368		-1.055	-0.8652	-0.7833	-0.7919	-0.8319	-0.5888	-0.9134	-0.824	-0.581	-0.1021	1.1083	1.1662	1.2933	1.2215	1.2799	1.2675	aquacobalamin reductase / NAD(P)H-flavin reductase [EC:1.16.1.3 1.5.1.29]
K14187		-1.0645	-0.8736	-0.7913	-0.7999	-0.8401	-0.5956	-0.8254	-0.8321	-0.5877	-0.143	1.1102	1.169	1.2963	1.2241	1.2829	1.2706	chorismate mutase / prephenate dehydrogenase [EC:5.4.99.5 1.3.1.12]
K13498		-1.075	-0.8835	-0.8008	-0.8095	-0.8499	-0.6045	-0.8351	-0.7747	-0.5966	-0.1134	1.1083	1.1667	1.2949	1.2225	1.2815	1.2689	indole-3-glycerol phosphate synthase / phosphoribosylanthranilate isomerase [EC:4.1.1.48 5.3.1.24]
K00906		-1.0815	-0.8896	-0.8069	-0.6975	-0.7899	-0.6102	-0.9384	-0.8479	-0.573	-0.0899	1.1051	1.1638	1.2918	1.2195	1.2785	1.2661	isocitrate dehydrogenase kinase/phosphatase [EC:2.7.11.5 3.1.3.-]
K07346		-1.1215	-0.9345	-0.8536	-0.7027	-0.8372	-0.5861	-0.8162	-0.8283	-0.5405	-0.0964	1.1069	1.1641	1.289	1.2184	1.276	1.2625	fimbrial chaperone protein
K05365		-1.0855	-0.8932	-0.8101	-0.6588	-0.8594	-0.6131	-0.8425	-0.8515	-0.6051	-0.1196	1.1071	1.1658	1.2946	1.2219	1.2811	1.2684	penicillin-binding protein 1B [EC:2.4.1.129 3.4.-.-]
K03435		-1.0987	-0.8803	-0.7712	-0.7707	-0.8036	-0.6739	-0.9457	-0.7962	-0.5664	0.0187	1.0976	1.1563	1.2862	1.213	1.2725	1.2623	LacI family transcriptional regulator, fructose operon transcriptional repressor
K03573		-1.0537	-0.8387	-0.7236	-0.7309	-0.9106	-0.6358	-0.9031	-0.8946	-0.5299	-0.1109	1.107	1.1649	1.2921	1.2203	1.2788	1.2687	DNA mismatch repair protein MutH
K09978		-1.0219	-0.9679	-0.8485	-0.8457	-0.7426	-0.6112	-0.8739	-0.8655	-0.507	-0.0081	1.1023	1.1593	1.2844	1.2137	1.2712	1.2613	hypothetical protein
K07675		-1.0224	-0.9682	-0.8488	-0.846	-0.7365	-0.612	-0.8743	-0.8659	-0.5083	-0.0111	1.1024	1.1594	1.2847	1.2138	1.2716	1.2614	two-component system, NarL family, sensor histidine kinase UhpB [EC:2.7.13.3]
K04062		-1.0207	-0.9664	-0.8468	-0.844	-0.7407	-0.609	-0.8723	-0.8639	-0.4607	-0.0916	1.1061	1.1636	1.2881	1.2176	1.2753	1.2655	osmotically inducible lipoprotein OsmB
K08137		-1.0162	-0.9621	-0.8428	-0.84	-0.737	-0.6057	-0.8683	-0.8598	-0.5014	-0.0894	1.1074	1.1644	1.2895	1.2188	1.2763	1.2664	MFS transporter, SP family, galactose:H+ symporter
K12974		-1.0169	-0.9628	-0.8434	-0.8407	-0.7313	-0.6065	-0.8689	-0.8605	-0.502	-0.0898	1.1073	1.1642	1.2896	1.2188	1.2765	1.2663	palmitoleoyl transferase [EC:2.3.1.-]
K07700		-1.0169	-0.9628	-0.8434	-0.8407	-0.7313	-0.6064	-0.8689	-0.8605	-0.502	-0.0899	1.1073	1.1642	1.2896	1.2188	1.2764	1.2664	two-component system, CitB family, cit operon sensor histidine kinase CitA [EC:2.7.13.3]
K07702		-1.0169	-0.9628	-0.8434	-0.8407	-0.7313	-0.6064	-0.8689	-0.8605	-0.502	-0.0899	1.1073	1.1642	1.2896	1.2188	1.2764	1.2664	two-component system, CitB family, response regulator CitB
K03776		-1.0526	-0.9977	-0.8768	-0.731	-0.7695	-0.5558	-0.9026	-0.894	-0.4488	-0.0572	1.0997	1.1577	1.2841	1.2127	1.2709	1.2608	aerotaxis receptor
K03749		-1.0406	-0.9861	-0.8656	-0.7205	-0.7588	-0.6262	-0.8913	-0.8828	-0.477	-0.0496	1.1024	1.1599	1.286	1.2147	1.2728	1.2628	DedD protein
K03597		-1.0369	-0.9823	-0.8619	-0.7168	-0.7551	-0.6225	-0.8876	-0.8791	-0.4733	-0.102	1.1056	1.163	1.2891	1.2179	1.2759	1.2659	sigma-E factor negative regulatory protein RseA
K13634		-1.0369	-0.9823	-0.8619	-0.7168	-0.7551	-0.6225	-0.8876	-0.8791	-0.4733	-0.102	1.1056	1.163	1.2891	1.2179	1.2759	1.2659	LysR family transcriptional regulator, cys regulon transcriptional activator
K02336		-1.0326	-0.9781	-0.8579	-0.713	-0.7513	-0.6189	-0.8835	-0.875	-0.514	-0.099	1.1067	1.1641	1.29	1.2189	1.2768	1.2668	DNA polymerase II [EC:2.7.7.7]
K07660		-1.0327	-0.9782	-0.858	-0.7183	-0.745	-0.6194	-0.8836	-0.8751	-0.5142	-0.099	1.1066	1.164	1.2902	1.2189	1.277	1.2668	two-component system, OmpR family, response regulator PhoP
K01141		-1.0759	-1.0205	-0.7518	-0.6566	-0.7901	-0.5878	-0.9245	-0.9159	-0.5492	0.001	1.0963	1.1545	1.2824	1.2102	1.269	1.259	exodeoxyribonuclease I [EC:3.1.11.1]
K03923		-1.0399	-0.9852	-0.7198	-0.7193	-0.8977	-0.5579	-0.8903	-0.8818	-0.5196	-0.1035	1.1048	1.1629	1.2885	1.2175	1.2755	1.2658	modulator of drug activity B
K05839		-1.0327	-0.9783	-0.7137	-0.7133	-0.8911	-0.6192	-0.8837	-0.8752	-0.5143	-0.0996	1.1063	1.1636	1.2897	1.2187	1.2764	1.2664	haemolysin expression modulating protein
K09476		-1.0329	-0.9784	-0.7137	-0.7132	-0.8912	-0.6191	-0.8838	-0.8753	-0.5141	-0.099	1.1062	1.1639	1.2894	1.2185	1.2763	1.2665	outer membrane pore protein F
K02345		-1.0328	-0.9784	-0.7137	-0.7132	-0.8911	-0.6191	-0.8838	-0.8753	-0.5142	-0.0993	1.1063	1.1636	1.2896	1.2185	1.2764	1.2665	DNA polymerase III subunit theta [EC:2.7.7.7]
K07225		-1.0531	-0.9982	-0.7313	-0.7308	-0.7694	-0.6358	-0.9028	-0.8942	-0.5301	-0.063	1.1034	1.1613	1.288	1.2164	1.2748	1.265	putative hemin transport protein
K07287		-1.0611	-1.006	-0.7382	-0.7376	-0.7764	-0.5747	-0.9103	-0.9017	-0.4916	-0.1166	1.1038	1.1618	1.2893	1.2173	1.2759	1.2659	lipoprotein-34
K05501		-1.0611	-1.006	-0.7382	-0.7376	-0.7764	-0.5747	-0.9103	-0.9017	-0.4916	-0.1166	1.1038	1.1619	1.2893	1.2173	1.2759	1.266	TetR/AcrR family transcriptional regulator
K02686		-1.0611	-1.006	-0.7382	-0.7376	-0.7764	-0.5747	-0.9103	-0.9017	-0.4916	-0.1166	1.1038	1.1619	1.2893	1.2173	1.2759	1.2659	primosomal replication protein N
K01638		-1.1854	-1.1277	-0.8349	-0.6791	-0.7211	-0.6618	-0.8684	-0.6525	-0.5497	0.0591	1.0829	1.1437	1.2775	1.202	1.2633	1.2522	malate synthase [EC:2.3.3.9]
K00163		-1.1776	-1.12	-0.827	-0.6203	-0.7838	-0.6552	-0.8613	-0.7035	-0.5439	0.0762	1.0827	1.1432	1.2762	1.2011	1.2622	1.2508	pyruvate dehydrogenase E1 component [EC:1.2.4.1]
K09781		-1.1456	-1.0886	-0.7998	-0.7143	-0.7551	-0.6288	-0.8327	-0.7442	-0.5572	-0.0003	1.0922	1.1521	1.2839	1.2094	1.27	1.2591	hypothetical protein
K01637		-1.1478	-1.0908	-0.8023	-0.7166	-0.7574	-0.716	-0.8351	-0.6748	-0.5596	0.0538	1.0888	1.1487	1.2804	1.2061	1.2666	1.2559	isocitrate lyase [EC:4.1.3.1]
K00758		-1.1345	-1.078	-0.7919	-0.5873	-0.8433	-0.6226	-0.9801	-0.7342	-0.5518	0.1271	1.0815	1.141	1.2715	1.1978	1.2578	1.247	thymidine phosphorylase [EC:2.4.2.4]
K02199		-1.1266	-1.0703	-0.797	-0.6325	-0.6733	-0.6936	-0.9726	-0.8222	-0.5453	0.1287	1.0832	1.1425	1.2725	1.1991	1.259	1.2484	cytochrome c biogenesis protein CcmG, thiol:disulfide interchange protein DsbE
K04097		-1.0453	-0.9906	-0.87	-0.8672	-0.677	-0.7127	-0.8957	-0.7499	-0.5263	0.078	1.0953	1.1543	1.2784	1.2074	1.2657	1.2558	glutathione S-transferase [EC:2.5.1.18]
K11535		-1.0458	-0.9912	-0.8706	-0.8678	-0.7637	-0.5641	-0.8963	-0.7503	-0.5258	-0.0079	1.0994	1.1569	1.2832	1.2119	1.27	1.2622	nucleoside transport protein
K05539		-1.0438	-1.1559	-0.753	-0.7688	-0.7403	-0.6234	-0.7893	-0.7964	-0.5311	-0.1051	1.0949	1.1568	1.2928	1.216	1.2785	1.2681	tRNA-dihydrouridine synthase A [EC:1.-.-.-]
K02613		-1.12	-1.0632	-0.7746	-0.6909	-0.7317	-0.6909	-0.811	-0.721	-0.5814	-0.1471	1.1031	1.1645	1.294	1.2199	1.2805	1.2699	phenylacetic acid degradation NADH oxidoreductase
K00884		-1.0698	-1.0145	-0.7457	-0.7452	-0.7841	-0.6494	-0.9184	-0.7705	-0.5431	-0.0726	1.1033	1.1614	1.2894	1.2173	1.276	1.266	N-acetylglucosamine kinase [EC:2.7.1.59]
K02609		-1.0786	-1.0229	-0.7395	-0.7521	-0.6972	-0.6572	-0.9261	-0.7807	-0.5497	-0.1233	1.1045	1.1647	1.2919	1.2192	1.2787	1.2682	phenylacetic acid degradation protein
K02611		-1.0786	-1.0229	-0.7395	-0.7521	-0.6972	-0.6572	-0.9261	-0.7807	-0.5497	-0.1233	1.1045	1.1647	1.2919	1.2192	1.2787	1.2682	phenylacetic acid degradation protein
K02610		-1.0786	-1.0229	-0.7395	-0.7521	-0.6972	-0.6572	-0.9261	-0.7807	-0.5497	-0.1233	1.1045	1.1647	1.2919	1.2192	1.2787	1.2682	phenylacetic acid degradation protein
K02612		-1.0786	-1.0229	-0.7395	-0.7521	-0.6972	-0.6572	-0.9261	-0.7807	-0.5497	-0.1233	1.1045	1.1647	1.2919	1.2192	1.2787	1.2682	phenylacetic acid degradation protein
K12972		-1.1449	-0.948	-0.8628	-0.7426	-0.6803	-0.6612	-0.8236	-0.7809	-0.598	-0.0715	1.1003	1.1602	1.2921	1.2176	1.2783	1.2653	gyoxylate/hydroxypyruvate reductase A [EC:1.1.1.79 1.1.1.81]
K02363		-1.1228	-0.9015	-0.791	-0.7905	-0.7282	-0.6926	-0.8121	-0.8164	-0.5836	-0.0942	1.1034	1.1631	1.2947	1.2207	1.2807	1.2704	enterobactin 2,3-dihydroxybenzoate-AMP ligase / S-dihydroxybenzoyltransferase [EC:2.7.7.58 2.3.1.-]
K07708		-1.1287	-1.072	-0.7969	-0.6994	-0.7398	-0.629	-0.818	-0.8222	-0.5436	-0.0328	1.0954	1.155	1.2859	1.212	1.2722	1.262	two-component system, NtrC family, nitrogen regulation sensor histidine kinase GlnL [EC:2.7.13.3]
K03643		-1.1388	-1.082	-0.806	-0.7082	-0.6808	-0.6375	-0.8272	-0.8314	-0.5519	-0.0034	1.0925	1.1523	1.2836	1.2095	1.2698	1.2596	LPS-assembly lipoprotein
K11720		-1.1386	-1.0819	-0.806	-0.7082	-0.6809	-0.6376	-0.8272	-0.8314	-0.552	-0.0038	1.0924	1.1522	1.2839	1.2097	1.2699	1.2595	lipopolysaccharide export system permease protein
K07091		-1.1347	-1.0779	-0.8019	-0.7041	-0.6768	-0.6335	-0.8231	-0.8273	-0.5479	-0.0629	1.0963	1.1561	1.2874	1.2133	1.2736	1.2634	lipopolysaccharide export system permease protein
K02339		-1.1365	-1.0797	-0.8037	-0.7059	-0.6786	-0.6353	-0.8249	-0.8291	-0.5497	-0.0373	1.0946	1.1545	1.2859	1.2117	1.2721	1.2618	DNA polymerase III subunit chi [EC:2.7.7.7]
K03215		-1.1365	-1.0797	-0.8037	-0.7059	-0.6786	-0.6353	-0.8249	-0.8291	-0.5496	-0.0372	1.0947	1.1545	1.2858	1.2116	1.2721	1.2618	RNA methyltransferase, TrmA family [EC:2.1.1.-]
K06145		-1.113	-1.0567	-0.7834	-0.7829	-0.6542	-0.6856	-0.8043	-0.8086	-0.5773	-0.0242	1.0973	1.1564	1.2869	1.2133	1.2732	1.2629	LacI family transcriptional regulator, gluconate utilization system Gnt-I transcriptional repressor
K06190		-1.1292	-1.0727	-0.798	-0.7975	-0.6734	-0.6303	-0.8191	-0.8233	-0.5451	0.0324	1.0912	1.1507	1.2814	1.2076	1.2677	1.2575	intracellular septation protein
K04080		-1.1099	-1.0538	-0.7814	-0.7809	-0.725	-0.684	-0.8022	-0.8065	-0.576	0.0589	1.0929	1.1519	1.2816	1.2085	1.268	1.2578	molecular chaperone IbpA
K10806		-1.1275	-1.071	-0.9462	-0.6944	-0.6721	-0.6982	-0.6465	-0.8217	-0.5893	0.0022	1.0927	1.1522	1.2829	1.2091	1.2692	1.2588	acyl-CoA thioesterase YciA [EC:3.1.2.-]
K11719		-0.9626	-1.0705	-0.9456	-0.6981	-0.7385	-0.697	-0.8166	-0.8208	-0.5423	0.0043	1.0963	1.1559	1.2868	1.2128	1.2731	1.2628	lipopolysaccharide export system protein LptC
K09823		-1.1015	-1.0457	-0.9223	-0.6781	-0.718	-0.6771	-0.7949	-0.7992	-0.5695	0.0466	1.0932	1.152	1.2812	1.2082	1.2677	1.2574	Fur family transcriptional regulator, zinc uptake regulator
K02298		-1.0885	-1.0329	-0.9101	-0.667	-0.8012	-0.666	-0.7833	-0.7876	-0.559	0.023	1.0958	1.1545	1.283	1.2104	1.2696	1.2594	cytochrome o ubiquinol oxidase subunit I [EC:1.10.3.-]
K02299		-1.0884	-1.0328	-0.9101	-0.667	-0.8012	-0.6661	-0.7833	-0.7876	-0.559	0.0229	1.0955	1.1541	1.2827	1.21	1.2692	1.2612	cytochrome o ubiquinol oxidase subunit III [EC:1.10.3.-]
K02297		-1.0884	-1.0328	-0.9101	-0.667	-0.8012	-0.666	-0.7833	-0.7876	-0.559	0.0229	1.0955	1.1541	1.2827	1.21	1.2692	1.2612	cytochrome o ubiquinol oxidase subunit II [EC:1.10.3.-]
K02300		-1.0884	-1.0328	-0.9101	-0.667	-0.8012	-0.666	-0.7833	-0.7876	-0.559	0.0229	1.0955	1.1541	1.2827	1.21	1.2692	1.2612	cytochrome o ubiquinol oxidase operon protein cyoD
K04752		-1.0961	-1.0404	-0.9174	-0.7692	-0.7137	-0.673	-0.7904	-0.7947	-0.5206	0.065	1.092	1.1506	1.2794	1.2067	1.2659	1.2557	nitrogen regulatory protein P-II 2
K05836		-1.1022	-1.0462	-0.9227	-0.7687	-0.646	-0.6773	-0.7951	-0.7995	-0.5242	0.016	1.0941	1.1529	1.2822	1.209	1.2689	1.2586	GntR family transcriptional regulator, histidine utilization repressor
K08484		-1.0887	-1.0331	-0.9103	-0.7623	-0.7069	-0.6661	-0.7835	-0.7877	-0.559	0.0231	1.0961	1.1547	1.2834	1.2107	1.2699	1.2597	phosphotransferase system, enzyme I, PtsP [EC:2.7.3.9]
K09160		-1.0865	-1.0308	-0.9081	-0.7601	-0.7047	-0.664	-0.7812	-0.7855	-0.5568	-0.0101	1.0984	1.1569	1.2856	1.2129	1.2721	1.2619	hypothetical protein
K07113		-1.092	-1.0363	-0.9133	-0.7651	-0.8042	-0.6687	-0.7863	-0.696	-0.5164	0.0024	1.0959	1.1546	1.2832	1.2105	1.2697	1.262	UPF0716 protein FxsA
K02553		-1.0832	-1.0278	-0.9054	-0.7579	-0.7969	-0.6625	-0.7788	-0.7861	-0.5104	0.0477	1.0943	1.1528	1.281	1.2085	1.2676	1.2572	regulator of ribonuclease activity A
K02391		-1.1004	-1.0446	-0.9215	-0.6778	-0.6564	-0.5948	-0.9478	-0.7987	-0.5243	0.0142	1.0924	1.1504	1.2798	1.2073	1.2664	1.2558	flagellar basal-body rod protein FlgF
K03919		-1.0777	-1.0222	-0.8998	-0.7524	-0.631	-0.6566	-0.926	-0.7804	-0.505	-0.0314	1.0978	1.1567	1.284	1.2119	1.2709	1.261	alkylated DNA repair protein [EC:1.14.11.-]
K11940		-1.0677	-1.0125	-0.8908	-0.7441	-0.6891	-0.6487	-0.9168	-0.7693	-0.5426	-0.0005	1.0984	1.1565	1.284	1.212	1.2707	1.2606	heat shock protein HspQ
K09975		-1.0659	-1.0107	-0.889	-0.6479	-0.781	-0.6469	-0.915	-0.7675	-0.5408	-0.0252	1.0997	1.1579	1.2853	1.2133	1.272	1.2619	hypothetical protein
K02498		-1.0812	-1.0257	-0.9032	-0.6607	-0.7003	-0.6596	-0.9294	-0.781	-0.508	-0.0341	1.0979	1.1563	1.2846	1.2121	1.2712	1.261	HemY protein
K01690		-1.078	-1.0226	-0.9003	-0.6583	-0.6979	-0.6575	-0.9264	-0.7784	-0.5516	-0.0089	1.0976	1.1559	1.284	1.2116	1.2706	1.2603	phosphogluconate dehydratase [EC:4.2.1.12]
K01716		-1.0767	-1.0213	-0.899	-0.6568	-0.6964	-0.6558	-0.9251	-0.7769	-0.5492	-0.0312	1.099	1.1573	1.2854	1.2131	1.272	1.2618	3-hydroxydecanoyl-[acyl-carrier-protein] dehydratase [EC:4.2.1.60]
K09471		-1.0762	-1.0207	-0.8983	-0.6558	-0.7897	-0.5735	-0.9244	-0.776	-0.5031	-0.0763	1.0998	1.1587	1.2862	1.2136	1.2728	1.2631	gamma-glutamylputrescine oxidase [EC:1.4.3.-]
K12371		-1.0567	-1.0017	-0.8804	-0.7341	-0.7727	-0.639	-0.9063	-0.7592	-0.4887	-0.0657	1.1026	1.1604	1.2875	1.2157	1.2742	1.2642	dipeptide transport system ATP-binding protein
K12372		-1.0567	-1.0017	-0.8804	-0.7341	-0.7727	-0.639	-0.9063	-0.7592	-0.4887	-0.0657	1.1026	1.1604	1.2875	1.2157	1.2742	1.2642	dipeptide transport system ATP-binding protein
K12370		-1.0567	-1.0017	-0.8804	-0.7341	-0.7727	-0.639	-0.9063	-0.7592	-0.4887	-0.0657	1.1026	1.1604	1.2875	1.2157	1.2742	1.2642	dipeptide transport system permease protein
K12368		-1.0523	-0.9974	-0.8763	-0.7302	-0.7688	-0.6353	-0.9021	-0.7553	-0.5297	-0.0628	1.1037	1.1614	1.2884	1.2167	1.2751	1.265	dipeptide transport system substrate-binding protein
K08990		-1.0523	-0.9974	-0.8763	-0.7302	-0.7688	-0.6353	-0.9021	-0.7553	-0.5297	-0.0628	1.1036	1.1614	1.2884	1.2167	1.2751	1.2651	putative membrane protein
K06918		-1.0523	-0.9974	-0.8763	-0.7302	-0.7688	-0.6353	-0.9021	-0.7553	-0.5297	-0.0628	1.1036	1.1614	1.2884	1.2167	1.2751	1.265	None
K05591		-1.0497	-0.9948	-0.8737	-0.568	-0.7664	-0.6332	-0.8996	-0.891	-0.5275	-0.1096	1.1043	1.162	1.2889	1.2172	1.2755	1.2655	ATP-independent RNA helicase DbpA [EC:3.6.4.13]; ATP-independent RNA helicase DbpA
K07122		-1.0472	-0.9924	-0.8714	-0.6319	-0.7642	-0.631	-0.8972	-0.8887	-0.4811	-0.1081	1.1043	1.162	1.2887	1.2172	1.2755	1.2654	None
K03554		-1.0509	-0.9961	-0.8751	-0.6357	-0.7679	-0.6347	-0.9009	-0.8924	-0.4849	-0.0558	1.1012	1.1589	1.2856	1.2141	1.2723	1.2623	recombination associated protein RdgC
K07649		-1.0935	-1.0377	-0.9143	-0.5984	-0.6433	-0.6691	-0.9406	-0.7912	-0.5163	-0.0864	1.0986	1.1577	1.2858	1.2132	1.2728	1.2628	two-component system, OmpR family, sensor histidine kinase TctE [EC:2.7.13.3]
K04046		-1.0809	-1.0253	-0.9027	-0.6599	-0.6332	-0.6589	-0.9288	-0.7803	-0.552	-0.0795	1.1008	1.1593	1.2877	1.2152	1.2743	1.2641	hypothetical chaperone protein
K09921		-1.0576	-1.0026	-0.8811	-0.6406	-0.68	-0.6397	-0.9071	-0.8985	-0.4892	-0.1146	1.1035	1.1614	1.2887	1.2168	1.2753	1.2652	hypothetical protein
K02457		-1.0429	-0.9881	-0.867	-0.6276	-0.6609	-0.6269	-0.8929	-0.8843	-0.5763	-0.1778	1.1094	1.1675	1.294	1.2224	1.2808	1.2706	general secretion pathway protein H
K02458		-1.0481	-0.9932	-0.8721	-0.6326	-0.6659	-0.6319	-0.8979	-0.8894	-0.5812	-0.1107	1.1057	1.1638	1.2905	1.2187	1.2773	1.267	general secretion pathway protein I
K01008		-0.3703	-0.9814	-0.2551	-1.0244	-1.0889	-1.0464	-0.992	-0.3597	-0.384	-0.6979	1.0922	1.1583	1.2463	1.4137	1.302	0.9875	selenide, water dikinase [EC:2.7.9.3]
K07047		-0.5117	-0.8781	-0.4862	-0.6721	-0.8597	-0.8778	-1.5212	-0.3279	-0.6066	-0.4526	1.0563	1.2342	1.2296	1.4332	1.2939	0.9466	None
K03639		-0.4993	-0.9606	-0.4217	-0.7084	-0.818	-1.0141	-1.3545	-0.2046	-0.5931	-0.6329	1.0481	1.2299	1.2388	1.4444	1.3063	0.9399	molybdenum cofactor biosynthesis protein; molybdenum cofactor biosynthesis protein A
K07795		-0.683	-0.5506	-0.3785	-0.7217	-0.868	-0.9823	-0.9239	-1.0358	-0.2999	-0.8882	1.0193	1.1222	1.3449	1.2187	1.3222	1.3047	putative tricarboxylic transport membrane protein
K09251		-0.3315	-0.651	-0.6624	-0.689	-0.9386	-1.0549	-0.9187	-0.8837	-0.6263	-0.5724	0.938	0.9318	1.4287	1.2565	1.3792	1.3942	putrescine aminotransferase [EC:2.6.1.82]
K10038		-0.3315	-0.4262	-0.2413	-0.7455	-0.8465	-0.9999	-1.0931	-0.9769	-0.7352	-0.7959	0.8612	0.8043	1.4746	1.2393	1.3925	1.4203	glutamine transport system ATP-binding protein [EC:3.6.3.-]
K03641		-0.3532	-0.7224	-0.7966	-0.8265	-1.2731	-0.6312	-0.8162	-0.5568	-0.7779	-0.5678	0.915	1.0892	1.4005	1.2119	1.3658	1.3393	TolB protein
K03089		-0.3569	-0.7269	-0.8016	-0.8312	-1.2755	-0.6353	-0.8208	-0.5608	-0.7825	-0.526	0.9136	1.0883	1.4003	1.2112	1.3654	1.3386	RNA polymerase sigma-32 factor
K03562		-0.2453	-0.7861	-0.6785	-0.8456	-1.2027	-0.6904	-0.9078	-0.5562	-0.6849	-0.7115	0.8862	1.0756	1.4144	1.2092	1.3768	1.3468	biopolymer transport protein TolQ
K06204		-0.2643	-0.8029	-0.6824	-0.8444	-1.1994	-0.6949	-0.9086	-0.5749	-0.661	-0.6796	0.8814	1.0715	1.4189	1.2108	1.3807	1.3491	DnaK suppressor protein
K02427		-0.2756	-0.7729	-0.8108	-0.8254	-1.1253	-0.8265	-1.0564	-0.6137	-0.6724	-0.3119	0.9477	1.1006	1.3736	1.2081	1.343	1.3179	ribosomal RNA large subunit methyltransferase E [EC:2.1.1.-]
K02193		-0.2739	-0.771	-0.8089	-0.8269	-1.1232	-0.8246	-1.0591	-0.6118	-0.6729	-0.32	0.9481	1.101	1.3737	1.2083	1.3433	1.3179	heme exporter protein A [EC:3.6.3.41]
K02194		-0.3493	-0.8404	-0.8734	-0.8435	-0.9854	-0.5227	-1.0947	-0.6916	-0.6907	-0.4358	0.931	1.0968	1.3927	1.2133	1.3596	1.3341	heme exporter protein B
K02198		-0.3506	-0.842	-0.8752	-0.84	-0.9872	-0.5242	-1.0966	-0.6932	-0.6902	-0.4267	0.9304	1.0965	1.3924	1.2129	1.3594	1.334	cytochrome c-type biogenesis protein CcmF
K02197		-0.3505	-0.8418	-0.875	-0.8398	-0.9869	-0.524	-1.0963	-0.693	-0.692	-0.4265	0.9306	1.0965	1.3925	1.213	1.3594	1.3339	cytochrome c-type biogenesis protein CcmE
K02195		-0.3505	-0.8418	-0.875	-0.8398	-0.9869	-0.524	-1.0963	-0.693	-0.692	-0.4265	0.9306	1.0965	1.3924	1.2131	1.3595	1.3339	heme exporter protein C
K07757		-0.9537	-0.7147	-0.8128	-0.8896	-0.9786	-0.9416	-0.7201	-0.4951	-0.5352	-0.238	0.8982	0.8741	1.4567	1.2502	1.3932	1.407	sugar-phosphatase [EC:3.1.3.23]
K11203		-1.0045	-0.6221	-0.5588	-0.9035	-0.8761	-0.8578	-0.862	-0.6984	-0.5807	-0.4255	0.9826	1.1164	1.3806	1.2253	1.3515	1.3331	PTS system, fructose-specific IIC-like component
K00483		-0.721	-0.6941	-0.5356	-1.0794	-0.9034	-0.7742	-0.5313	-0.744	-0.8747	-0.5582	1.074	1.1575	1.3337	1.2328	1.3155	1.3024	4-hydroxyphenylacetate-3-hydroxylase large chain [EC:1.14.13.3]
K00632		-0.3991	-0.8629	-0.5246	-0.8118	-1.0823	-0.901	-0.7117	-0.6159	-0.9497	-0.4574	0.8595	1.0447	1.4396	1.2143	1.3981	1.3601	acetyl-CoA acyltransferase [EC:2.3.1.16]
K07112		-0.5885	-0.8239	-0.6476	-0.9428	-1.1457	-0.767	-0.7568	-0.552	-0.8144	-0.2851	0.9026	1.0649	1.4157	1.2157	1.3788	1.346	None
K05788		-0.4877	-0.8583	-0.6501	-0.8726	-1.1707	-0.669	-0.8225	-0.6395	-0.7973	-0.3807	0.9462	1.0863	1.3955	1.221	1.3636	1.3358	integration host factor subunit beta
K02439		-0.3922	-0.0851	-0.8791	-0.7795	-0.5304	-0.7649	-1.3704	-1.2178	-0.8597	-0.2181	1.0272	1.1056	1.2785	1.1809	1.2604	1.2446	thiosulfate sulfurtransferase [EC:2.8.1.1]
K02441		-0.6424	-0.3091	-0.738	-0.5328	-0.7391	-0.8437	-1.2144	-1.2047	-0.7368	-0.3081	1.0806	1.1466	1.2919	1.2098	1.2766	1.2636	GlpG protein
K01659		-0.6992	-0.3548	-0.6957	-0.5257	-0.8063	-0.8435	-0.9986	-1.2818	-0.7973	-0.2905	1.08	1.1496	1.2982	1.2133	1.2826	1.2697	2-methylcitrate synthase [EC:2.3.3.5]
K02048		-0.4156	-0.6233	-0.7432	-0.3581	-0.5488	-0.8967	-1.147	-0.3437	-1.1054	-0.9942	0.7063	1.0292	1.4724	1.1738	1.4167	1.3776	sulfate transport system substrate-binding protein
K01011		-0.6889	-0.6074	-0.7793	-0.3912	-0.5479	-0.8079	-1.3186	-0.3773	-1.1919	-0.531	0.9431	1.1321	1.3514	1.2759	1.3426	1.1965	thiosulfate/3-mercaptopyruvate sulfurtransferase [EC:2.8.1.1 2.8.1.2]; 3-mercaptopyruvate sulfurtransferase [EC:2.8.1.2]
K07497		-0.4751	-0.7681	-0.5999	-0.4938	-0.6895	-0.9806	-1.4009	-0.4606	-0.9144	-0.3556	0.6625	0.9715	1.4581	1.1886	1.4578	1.3998	putative transposase
K00123		-0.621	-0.8439	-0.7791	-0.5745	-0.6849	-0.8076	-1.2413	-0.5737	-0.9581	-0.1698	0.8467	1.0471	1.4285	1.1933	1.3849	1.3532	formate dehydrogenase, alpha subunit [EC:1.2.1.2]
K13890		-0.8459	-1.1757	-0.4713	-0.2964	-0.7832	-0.5986	-0.9634	-0.6714	-1.3238	0.1504	0.871	0.7969	1.3942	1.2115	1.3336	1.3722	glutathione transport system permease protein
K13891		-0.837	-1.1689	-0.4606	-0.3199	-0.7742	-0.5884	-0.9554	-0.7209	-1.3181	0.1656	0.8692	0.7879	1.401	1.2066	1.3414	1.3717	glutathione transport system permease protein
K10037		-0.8566	-0.8877	-0.3268	-0.1578	-0.6712	-0.9414	-0.7918	-0.5327	-1.7617	0.1394	0.845	0.8138	1.3593	1.1626	1.2903	1.3173	glutamine transport system permease protein
K03200		-0.9086	-1.1486	-0.2937	-0.0809	-0.6371	-1.016	-0.729	-0.6421	-1.5823	0.4559	0.8099	0.6487	1.3482	1.1343	1.315	1.3263	type IV secretion system protein VirB5
K03197		-0.827	-1.0561	-0.2361	-0.0336	-0.5655	-0.9293	-0.7608	-0.5708	-1.8773	0.3924	0.7927	0.6527	1.311	1.1164	1.287	1.3043	type IV secretion system protein VirB2
K06162		-0.9135	-1.3343	-0.5115	-0.2019	-0.8799	-0.9965	-0.6685	-0.1923	-0.8566	-0.5217	0.8139	0.7718	1.4611	1.2299	1.3806	1.4194	PhnM protein
K06166		-1.0114	-1.2394	-0.3848	-0.1652	-0.7139	-1.111	-0.6553	-0.2715	-0.8994	-0.6467	0.8594	0.8071	1.4369	1.2296	1.362	1.4036	PhnG protein
K06163		-1.0701	-1.3144	-0.4015	-0.1661	-0.7528	-0.9076	-0.5462	-0.2798	-0.9508	-0.6806	0.8455	0.7443	1.4502	1.234	1.3799	1.416	PhnJ protein
K06165		-1.0537	-1.2816	-0.4271	-0.2077	-0.7562	-0.901	-0.5634	-0.3139	-0.9417	-0.689	0.8671	0.8281	1.4366	1.2338	1.365	1.4049	PhnH protein
K05780		-1.058	-1.2919	-0.4199	-0.1943	-0.7553	-0.9032	-0.5575	-0.3032	-0.9443	-0.6861	0.8542	0.8008	1.445	1.2331	1.3684	1.4121	putative phosphonate transport system ATP-binding protein
K06164		-1.058	-1.2919	-0.4199	-0.1943	-0.7553	-0.9032	-0.5575	-0.3032	-0.9443	-0.6861	0.8542	0.8008	1.445	1.2331	1.3684	1.4121	PhnI protein
K05781		-1.058	-1.2919	-0.4199	-0.1943	-0.7553	-0.9032	-0.5575	-0.3032	-0.9443	-0.6861	0.8542	0.8008	1.445	1.2331	1.3684	1.4121	putative phosphonate transport system ATP-binding protein
K05774		-0.8099	-1.0183	-0.316	-0.0761	-0.7057	-0.9017	-0.7452	-0.6512	-1.3966	-0.4802	0.8887	0.8412	1.4139	1.2256	1.3458	1.3857	ribose 1,5-bisphosphokinase [EC:2.7.4.23]
K13892		-0.9003	-0.9351	-0.3404	-0.1575	-0.7169	-0.7612	-0.5772	-0.657	-1.5001	-0.5663	0.8907	0.8542	1.4131	1.2232	1.3477	1.3831	glutathione transport system ATP-binding protein
K13636		-0.7119	-0.9256	-0.2142	-0.0091	-0.6983	-0.8068	-0.6485	-0.553	-1.6934	-0.6909	0.8872	0.7987	1.3735	1.1882	1.3271	1.377	LysR family transcriptional regulator, D-serine deaminase activator
K03221		-0.69	-0.9169	-0.1739	0.045	-0.8076	-0.7919	-0.627	-0.5267	-1.7271	-0.6711	0.8718	0.7551	1.3776	1.1955	1.327	1.36	type III secretion protein SctF
K07227		-0.7002	-0.9251	-0.1228	0.0764	-0.815	-0.8008	-0.6361	-0.5362	-1.7302	-0.6801	0.8644	0.7975	1.3403	1.2019	1.3114	1.3547	hypothetical protein
K11392		-0.7469	-0.9428	-0.2866	-0.099	-0.7328	-0.8336	-0.6874	-0.5995	-1.6483	-0.439	0.8842	0.8589	1.3903	1.2072	1.3228	1.3522	ribosomal RNA small subunit methyltransferase F [EC:2.1.1.-]
K08173		-0.7785	-0.9745	-0.1932	-0.1205	-0.7601	-0.8642	-0.7154	-0.4003	-1.6848	-0.4653	0.8754	0.8596	1.3794	1.1925	1.3114	1.3383	MFS transporter, MHS family, metabolite:H+ symporter
K03445		-0.7898	-0.9904	-0.192	-0.079	-0.6758	-0.8777	-0.6316	-0.4922	-1.7164	-0.4702	0.8394	0.8129	1.4014	1.1813	1.3332	1.3469	MFS transporter, DHA1 family, purine ribonucleoside efflux pump
K01007		-0.3236	-1.5367	-0.2866	-0.7502	-0.7091	-1.3606	-0.7173	-0.5874	-0.6958	0.0302	1.0066	1.1762	1.197	1.4042	1.2641	0.8891	pyruvate, water dikinase [EC:2.7.9.2]
K02773		-0.3222	-1.5702	-0.1323	-1.0354	-0.9146	-1.5151	-0.4221	-0.569	-0.3417	0.1141	1.0254	1.1148	1.1429	1.2929	1.1915	0.941	PTS system, galactitol-specific IIA component [EC:2.7.1.69]
K03081		-0.6286	-1.3854	-0.6141	-1.1491	-0.7484	-1.3799	-0.8392	0.1062	-0.5224	0.8281	0.8288	0.835	1.2235	1.0671	1.167	1.2115	3-dehydro-L-gulonate-6-phosphate decarboxylase [EC:4.1.1.85]
K02775		-0.6222	-1.0728	-0.5063	-1.0626	-1.2189	-1.22	-0.9501	-0.2226	-0.4934	0.7324	1.0417	1.1731	1.1052	1.1936	1.1308	0.9921	PTS system, galactitol-specific IIC component
K03758		-0.5442	-1.5045	-0.5768	-0.9415	-0.9458	-0.859	-0.8313	-0.8351	-0.395	0.9601	0.8636	0.9025	1.2388	1.047	1.1993	1.2219	arginine:ornithine antiporter
K07862		-0.6528	-1.5716	-0.4778	-1.0273	-0.8348	-0.7259	-0.7511	-0.8085	-0.5308	0.6721	0.8776	0.9582	1.279	1.0946	1.2439	1.2551	serine/threonine transporter
K06075		-0.7835	-1.631	-0.5497	-0.8788	-0.7274	-0.8127	-0.5699	-0.7873	-0.6208	0.609	0.8696	0.9551	1.2971	1.1022	1.2595	1.2686	MarR family transcriptional regulator, transcriptional regulator for hemolysin
K01118		-0.6146	-1.294	-0.5229	-0.9772	-1.1937	-0.9533	-0.9791	-0.5158	-0.2577	0.8906	0.6949	0.7646	1.3306	0.9919	1.2623	1.3734	FMN-dependent NADH-azoreductase [EC:1.7.-.-]
K04024		-0.6065	-1.2394	-0.4157	-0.9638	-1.1892	-1.1165	-0.9657	-0.5535	-0.2058	0.7313	0.699	0.7975	1.358	1.0287	1.2944	1.3471	ethanolamine utilization protein EutJ
K00324		-0.2934	-1.2467	-0.6199	-1.1161	-1.1993	-0.9615	-0.994	-0.5481	-0.2844	0.6727	0.7343	0.8869	1.3317	1.0594	1.2774	1.3008	NAD(P) transhydrogenase subunit alpha [EC:1.6.1.2]
K00325		-0.4072	-1.1999	-0.6949	-1.0354	-1.1004	-1.0511	-0.9439	-0.6168	-0.3575	0.7583	0.8275	0.945	1.2879	1.0789	1.2462	1.2634	NAD(P) transhydrogenase subunit beta [EC:1.6.1.2]
K03753		-0.4804	-1.2719	-0.3851	-0.984	-0.9451	-1.2322	-0.8232	-0.7873	-0.4941	0.841	0.8312	0.8908	1.2777	1.0555	1.2345	1.2727	molybdopterin-guanine dinucleotide biosynthesis protein B
K00374		-0.3435	-1.4773	-0.3554	-0.9681	-0.9158	-1.2164	-0.8307	-0.7642	-0.4372	0.843	0.8309	0.8856	1.2511	1.0421	1.2105	1.2453	nitrate reductase 1, gamma subunit [EC:1.7.99.4]
K00370		-0.4289	-1.5231	-0.3583	-0.9485	-0.8876	-1.2091	-0.7474	-0.7784	-0.4437	0.8592	0.8488	0.8994	1.2381	1.0446	1.2008	1.2342	nitrate reductase 1, alpha subunit [EC:1.7.99.4]
K00371		-0.4292	-1.5227	-0.3587	-0.9484	-0.8876	-1.2089	-0.7475	-0.7785	-0.444	0.858	0.8488	0.8996	1.2388	1.045	1.2011	1.234	nitrate reductase 1, beta subunit [EC:1.7.99.4]
K00373		-0.4292	-1.5226	-0.3587	-0.9484	-0.8876	-1.2088	-0.7475	-0.7785	-0.444	0.8588	0.8487	0.8994	1.2387	1.0447	1.201	1.2341	nitrate reductase 1, delta subunit [EC:1.7.99.4]
K02769		-0.6639	-1.2321	-0.3598	-1.0144	-0.9738	-1.2141	-0.7635	-0.7686	-0.4525	1.07	0.8352	0.8667	1.2304	1.0118	1.1846	1.244	PTS system, fructose-specific IIB component [EC:2.7.1.69]
K06904		-0.5685	-1.193	-0.2147	-0.9912	-0.893	-1.4155	-0.7857	-0.7268	-0.5701	0.8747	0.83	0.8846	1.2589	1.043	1.2163	1.2509	None
K06956		-0.6765	-1.2019	-0.4787	-1.0214	-1.0016	-1.1276	-0.7786	-0.6693	-0.4304	0.5502	0.8387	0.9466	1.3357	1.109	1.2923	1.3134	None
K07474		-0.5034	-1.2425	-0.3732	-0.9873	-0.8948	-1.2649	-0.9094	-0.7351	-0.4551	0.6426	0.8544	0.9607	1.2927	1.0906	1.2544	1.2702	phage terminase small subunit
K06221		-0.4426	-1.326	-0.5081	-0.9481	-0.9584	-1.1932	-0.8832	-0.6938	-0.4231	0.635	0.893	0.9778	1.2764	1.1034	1.2417	1.2493	2,5-diketo-D-gluconate reductase A [EC:1.1.1.274]
K09961		-0.4337	-1.3277	-0.509	-0.9444	-0.9506	-1.1878	-0.8769	-0.7328	-0.4155	0.6404	0.8941	0.9734	1.2753	1.1034	1.242	1.2496	hypothetical protein
K05816		-0.6162	-1.4176	-0.5343	-0.872	-0.9111	-1.1926	-0.7256	-0.7274	-0.4085	0.6928	0.9168	0.9857	1.2538	1.1019	1.224	1.2303	sn-glycerol 3-phosphate transport system ATP-binding protein [EC:3.6.3.20]
K11102		-0.5782	-1.3977	-0.5914	-0.8693	-0.9256	-1.1443	-0.7144	-0.7679	-0.4241	0.6195	0.9398	1.0173	1.257	1.1215	1.2308	1.2271	proton glutamate symport protein
K03837		-0.4408	-1.4453	-0.3608	-0.9856	-0.861	-1.1619	-0.7772	-0.7794	-0.5227	0.6268	0.8749	0.9572	1.2802	1.0958	1.2451	1.2548	serine transporter
K08680		-0.5895	-1.5063	-0.3704	-0.9711	-0.8225	-1.1447	-0.6572	-0.7584	-0.5357	0.6653	0.8953	0.9713	1.2612	1.0947	1.2299	1.2383	2-succinyl-6-hydroxy-2,4-cyclohexadiene-1-carboxylate synthase [EC:4.2.99.20]
K03777		-0.5812	-1.5387	-0.3569	-0.9493	-0.8064	-1.1328	-0.6498	-0.8042	-0.5329	0.7019	0.8936	0.9644	1.2528	1.0881	1.2209	1.2306	D-lactate dehydrogenase [EC:1.1.1.28]
K08317		-0.8195	-1.7007	-0.8797	-1.1194	-0.84	-0.6037	-0.9547	0.5033	-0.2536	0.2301	0.7853	0.9652	1.2329	1.0691	1.1793	1.2061	uncharacterized oxidoreductase [EC:1.1.-.-]
K10778		-1.3276	-0.9567	-0.9647	-0.8095	-0.8621	-0.6905	-1.0013	0.6493	-0.7213	-0.0432	0.9843	1.1341	1.1823	1.1054	1.168	1.1535	AraC family transcriptional regulator, regulatory protein of adaptative response / methylated-DNA-[protein]-cysteine methyltransferase [EC:2.1.1.63]
K07115		-1.3313	-0.9593	-0.9673	-0.8115	-0.8644	-0.6922	-0.9022	0.657	-0.7717	-0.1128	0.9882	1.1403	1.187	1.1098	1.1726	1.1579	None
K06970		-1.2793	-0.9148	-0.9225	-0.9424	-0.9835	-0.6531	-0.8634	0.669	-0.731	-0.1413	0.9919	1.1416	1.1865	1.1112	1.1726	1.1584	ribosomal RNA large subunit methyltransferase F [EC:2.1.1.181]; ribosomal RNA large subunit methyltransferase F [EC:2.1.1.48]
K07791		-1.195	-0.9905	-0.8181	-0.9191	-0.9514	-0.7489	-0.862	0.659	-0.7994	-0.1863	0.9946	1.15	1.1975	1.1186	1.1828	1.1679	anaerobic C4-dicarboxylate transporter DcuA
K09913		-1.3386	-1.238	-1.0158	-0.7489	-0.5079	-1.2261	-0.4768	0.0135	-0.3633	0.0933	0.8924	0.8791	1.272	1.1322	1.2204	1.4125	hypothetical protein
K01035		-1.2393	-1.1318	-0.8944	-0.8889	-0.6692	-1.1191	-0.6474	0.0609	-0.3016	-0.176	0.973	0.9084	1.3076	1.2053	1.2839	1.3287	acetate CoA-transferase beta subunit [EC:2.8.3.8]
K11200		-1.1819	-1.0799	-0.8546	-1.1461	-0.6418	-1.0678	-0.6209	0.0543	-0.293	-0.1729	0.9518	0.9339	1.317	1.2023	1.2899	1.3096	PTS system, 2-O-A-mannosyl-D-glycerate-specific IIC component
K00073		-0.736	-1.2227	-0.7533	-0.8986	-1.0276	-0.8221	-0.8605	-0.3536	-0.204	-0.376	1.073	1.1437	1.2916	1.2065	1.2757	1.2639	ureidoglycolate dehydrogenase [EC:1.1.1.154]
K03933		-0.9794	-1.0874	-0.8123	-0.8126	-0.9967	-0.8012	-0.989	-0.0603	-0.5597	-0.0738	1.0765	1.1387	1.2669	1.1929	1.2533	1.2441	chitin-binding protein
K02784		-1.0974	-1.0419	-0.9193	-0.7729	-0.953	-0.6815	-0.9455	-0.0689	-0.5701	-0.1431	1.0826	1.1443	1.2695	1.1971	1.2562	1.2438	phosphocarrier protein HPr
K05800		-1.1695	-0.9447	-0.985	-0.8322	-0.6541	-0.7338	-0.8535	-0.4119	-0.622	-0.0569	1.0903	1.1517	1.284	1.2088	1.27	1.2589	Lrp/AsnC family transcriptional regulator
K09806		-1.1986	-0.9718	-1.0124	-0.76	-0.8017	-0.6893	-0.8794	-0.2341	-0.5995	-0.0686	1.0808	1.1454	1.2762	1.2004	1.2621	1.2504	hypothetical protein
K02478		-0.9592	-1.0284	-0.7476	-0.8603	-0.8427	-0.8704	-0.776	-0.4252	-0.6256	-0.2128	1.0904	1.1573	1.3069	1.2232	1.2913	1.2791	two-component system, LytT family, sensor kinase [EC:2.7.13.3]
K06079		-1.0308	-0.9722	-0.8479	-0.8579	-0.7895	-0.7585	-0.882	-0.2744	-0.6439	-0.2768	1.0997	1.1632	1.2968	1.2204	1.2827	1.271	copper homeostasis protein (lipoprotein)
K01423		-0.8276	-0.7348	-0.745	-0.8932	-1.331	-0.5571	-0.5925	-0.6519	-1.0487	0.3579	0.9329	1.0542	1.3162	1.1665	1.2884	1.2657	None
K09774		-0.8366	-0.7524	-0.8092	-0.808	-1.3233	-0.5377	-0.6372	-0.641	-1.0483	0.369	0.9393	1.0552	1.3134	1.1676	1.2863	1.263	lipopolysaccharide export system protein LptA
K00799		-0.7014	-0.7431	-0.9953	-0.8507	-1.3067	-0.6127	-0.7189	-0.6589	-0.9148	0.6301	0.9187	1.038	1.285	1.1415	1.2585	1.2305	glutathione S-transferase [EC:2.5.1.18]
K00568		-0.5864	-0.6846	-1.0696	-0.8207	-1.3141	-0.6168	-0.742	-0.6123	-0.9177	0.3063	0.9517	1.0723	1.313	1.1722	1.2871	1.2614	3-demethylubiquinone-9 3-methyltransferase [EC:2.1.1.- 2.1.1.64]
K00344		-0.5944	-0.9766	-0.8086	-0.9259	-1.2918	-0.8496	-0.7724	-0.68	-0.6484	0.9643	0.8426	0.9387	1.2646	1.0666	1.2234	1.2477	NADPH2:quinone reductase [EC:1.6.5.5]
K03087		-0.867	-0.7632	-0.8528	-0.8602	-1.3232	-0.5809	-0.6574	-0.6612	-0.9914	1.0523	0.8665	0.9721	1.2209	1.0798	1.1942	1.1714	RNA polymerase nonessential primary-like sigma factor
K11209		-0.7983	-0.9795	-0.753	-1.3539	-0.6579	-0.1184	-0.8154	-0.6478	-1.0858	0.2613	0.9352	0.9112	1.3256	1.188	1.2767	1.312	GST-like protein
K03568		-0.9591	-1.1749	-1.0604	-1.1562	-0.7047	-0.3715	-1.0151	-0.4279	-0.3814	0.3996	0.7612	1.0064	1.3595	1.125	1.3158	1.2837	TldD protein
K03592		-0.958	-1.1738	-1.0593	-1.1585	-0.7045	-0.3705	-1.0156	-0.4275	-0.3804	0.3929	0.7619	1.007	1.3601	1.1255	1.3163	1.2843	PmbA protein
K07119		-1.1377	-1.0427	-0.833	-0.3046	-0.4867	-1.0315	-1.154	-0.863	-0.6042	1.033	0.8839	0.8361	1.2231	1.0972	1.1911	1.193	None
K06048		-1.1647	-1.069	-0.5789	-0.6159	-0.6718	-1.0577	-1.181	-0.4938	-0.6266	0.7926	0.8969	0.893	1.2657	1.1403	1.2299	1.241	carboxylate-amine ligase [EC:6.3.-.-]
K00101		-1.3554	-0.9689	-0.5579	-0.3146	-0.678	-1.2448	-1.0847	-0.5396	-0.6211	0.8281	0.8968	0.8588	1.2331	1.1225	1.1871	1.2385	L-lactate dehydrogenase (cytochrome) [EC:1.1.2.3]
K08194		-1.1634	-1.0758	-0.6386	-0.8782	-0.4413	-1.0655	-0.6893	-0.6654	-0.9098	1.2194	0.9399	0.8177	1.1765	1.0287	1.1311	1.214	MFS transporter, ACS family, D-galactonate transporter
K15034		-1.1939	-1.0981	-0.611	-0.354	-0.5377	-1.0868	-0.9317	-0.6814	-0.9162	0.6067	0.9367	0.9089	1.2917	1.16	1.2427	1.2641	ribosome-associated protein
K00363		-1.1347	-1.0436	-0.5738	-0.4482	-0.514	-1.0329	-1.1503	-0.6505	-0.8708	0.7087	0.8838	0.8676	1.2124	1.1029	1.1781	1.4653	nitrite reductase (NAD(P)H) small subunit [EC:1.7.1.4]
K03119		-1.0752	-0.9877	-0.7945	-0.5623	-0.6238	-0.9774	-0.8357	-0.6072	-1.076	0.8422	0.9239	0.8838	1.231	1.1202	1.1842	1.3546	taurine dioxygenase [EC:1.14.11.17]
K01087		-1.1844	-1.0869	-0.5887	-0.3318	-0.5184	-1.0754	-0.9177	-0.5006	-1.1853	0.7861	0.9004	0.8691	1.2528	1.1197	1.21	1.2511	trehalose-phosphatase [EC:3.1.3.12]
K11738		-1.1213	-1.0284	-0.5551	-0.8184	-0.8795	-1.0174	-0.867	-0.3331	-0.852	0.6584	0.939	0.9182	1.2895	1.1591	1.2445	1.2635	L-asparagine permease
K00480		-1.105	-1.0047	-0.4915	-0.7783	-0.5887	-0.9929	-0.8307	-0.5705	-1.1059	0.6297	0.9828	0.8594	1.2859	1.1673	1.2562	1.2869	salicylate hydroxylase [EC:1.14.13.1]
K03829		-1.0305	-0.9337	-0.4356	-0.9965	-0.5323	-0.9223	-1.0471	-0.5152	-1.0314	0.6014	0.9584	0.8855	1.2787	1.161	1.2644	1.2953	putative acetyltransferase [EC:2.3.1.-]
K10111		-1.0641	-0.9745	-0.7769	-0.5303	-0.4401	-0.9639	-0.819	-0.8051	-1.0649	0.4622	0.9662	0.9559	1.3075	1.1847	1.2696	1.2928	maltose/maltodextrin transport system ATP-binding protein [EC:3.6.3.19]
K09456		-1.0475	-0.957	-0.7573	-0.7527	-0.4268	-0.9463	-0.7999	-0.7858	-1.0483	0.6573	0.9582	0.9314	1.2887	1.1702	1.2473	1.2685	putative acyl-CoA dehydrogenase
K08195		-1.0639	-0.9696	-0.7615	-0.7566	-0.2857	-0.9585	-0.8059	-0.7912	-1.0648	0.6267	0.9519	0.8434	1.3214	1.1505	1.2739	1.2898	MFS transporter, AAHS family, 4-hydroxybenzoate transporter
K00836		-0.9788	-0.8859	-0.6808	-0.9461	-0.7371	-0.8749	-0.7245	-0.7101	-0.9797	0.5878	0.9388	0.8662	1.2694	1.1475	1.2344	1.4739	diaminobutyrate-2-oxoglutarate transaminase [EC:2.6.1.76]
K01484		-0.9631	-0.8749	-0.6803	-0.9321	-0.5079	-0.8645	-0.7218	-0.9644	-0.9639	0.4228	0.9877	0.9655	1.324	1.1967	1.2769	1.2993	succinylarginine dihydrolase [EC:3.5.3.23]
K06447		-0.9685	-0.8808	-0.6874	-0.9377	-0.5163	-0.8705	-0.7287	-0.9697	-0.9693	0.59	0.9698	0.9478	1.304	1.1775	1.2597	1.2801	succinylglutamic semialdehyde dehydrogenase [EC:1.2.1.71]
K01708		-1.0312	-0.9381	-0.7326	-0.7279	-0.5506	-0.9271	-0.7765	-0.762	-1.032	0.4468	0.9766	0.9506	1.3238	1.1953	1.2813	1.3035	galactarate dehydratase [EC:4.2.1.42]
K09024		-1.054	-0.9618	-0.7583	-0.7535	-0.5781	-0.9509	-0.5477	-0.7873	-1.0548	0.4103	0.9793	0.9621	1.3181	1.1993	1.2761	1.3013	putative flavin reductase RutF [EC:1.5.1.-]
K04781		-0.9907	-0.9068	-0.7216	-0.7173	-0.546	-0.8969	-1.005	-0.748	-0.9915	0.562	0.9988	0.9475	1.2872	1.1861	1.2645	1.2776	salicylate synthetase [EC:5.4.4.2 4.2.99.21]; salicylate synthetase [EC:5.4.4.2 4.1.3.-]
K05834		-0.9874	-0.8978	-0.7	-0.6954	-0.525	-0.8872	-1.0027	-0.7283	-0.9882	0.2882	0.9986	0.9753	1.3362	1.2104	1.2904	1.3128	homoserine/homoserine lactone efflux protein
K00216		-0.9937	-0.904	-0.7062	-0.7016	-0.7605	-0.8934	-1.009	-0.5145	-0.9945	0.4534	0.9787	0.9628	1.3123	1.1967	1.2757	1.2978	2,3-dihydro-2,3-dihydroxybenzoate dehydrogenase [EC:1.3.1.28]
K07283		-0.9889	-0.9008	-0.7063	-0.4812	-0.7597	-0.8903	-1.0039	-0.7341	-0.9897	0.3955	0.9957	0.9668	1.3136	1.2039	1.2718	1.3074	putative salt-induced outer membrane protein
K06155		-0.9468	-0.6038	-0.6652	-0.9159	-0.7185	-0.8486	-0.9617	-0.9481	-0.9476	0.6485	0.9661	0.9405	1.2953	1.174	1.2532	1.2785	Gnt-I system high-affinity gluconate transporter
K08225		-0.9421	-0.8544	-0.661	-0.9113	-0.7141	-0.8441	-0.9571	-0.6886	-0.9429	0.4733	0.9867	0.968	1.3129	1.1985	1.2771	1.299	MFS transporter, ENTS family, enterobactin (siderophore) exporter
K03194		-0.9165	-0.8218	-0.613	-0.8832	-0.6703	-0.8107	-0.9326	-0.9179	-0.9174	0.4053	1.0059	0.9195	1.3259	1.2059	1.3079	1.3131	type IV secretion system protein VirB1
K03477		-0.9087	-0.82	-0.6241	-0.8775	-0.6779	-0.8095	-0.9238	-0.91	-0.9095	0.3313	0.9935	0.9725	1.3366	1.2081	1.3011	1.3181	DeoR family transcriptional regulator, ulaG and ulaABCDEF operon transcriptional repressor
K09996		-0.9071	-0.8205	-0.6294	-0.8767	-0.6819	-0.8103	-0.9219	-0.9084	-0.9079	0.3262	1.0022	0.9896	1.3324	1.2105	1.2922	1.3108	arginine transport system substrate-binding protein
K01631		-1.0065	-0.9176	-0.7214	-0.4948	-0.2827	-0.9071	-1.0217	-1.0078	-1.0073	0.3898	0.9733	0.9409	1.314	1.1829	1.2755	1.2905	2-dehydro-3-deoxyphosphogalactonate aldolase [EC:4.1.2.21]
K10013		-1.1451	-0.7831	-0.6023	-0.6014	-0.4996	-1.0415	-0.8916	-0.8771	-0.8766	0.1728	0.9938	0.9654	1.3448	1.2174	1.2919	1.3322	lysine/arginine/ornithine transport system substrate-binding protein
K07782		-1.1681	-0.8088	-0.6294	-0.6285	-0.4181	-1.0653	-0.9165	-0.9022	-0.9017	0.4982	0.9741	0.9261	1.3048	1.1886	1.2549	1.2918	LuxR family transcriptional regulator
K08967		-1.065	-0.9789	-0.5309	-0.3252	-0.6066	-0.9687	-1.0797	-0.6085	-1.0658	0.1674	0.9754	0.9208	1.2828	1.1728	1.2521	1.458	1,2-dihydroxy-3-keto-5-methylthiopentene dioxygenase [EC:1.13.11.53 1.13.11.54]
K08964		-1.0085	-0.9144	-0.4283	-0.4712	-0.7637	-0.9033	-1.0245	-0.7364	-1.0093	0.1269	0.9728	0.9143	1.3033	1.1807	1.2642	1.4974	methylthioribulose-1-phosphate dehydratase [EC:4.2.1.109]
K09880		-1.015	-0.919	-0.4288	-0.4642	-0.7654	-0.9077	-1.0314	-0.7375	-1.0159	0.1427	1.0054	0.9401	1.3421	1.2168	1.3024	1.3353	enolase-phosphatase E1 [EC:3.1.3.77]
K09019		-1.062	-0.9686	-0.7626	-0.3551	-0.5801	-0.9576	-0.8065	-0.792	-1.0628	0.2668	0.9814	0.9646	1.3339	1.2009	1.2909	1.3087	putative NADH dehydrogenase/NAD(P)H nitroreductase RutE [EC:1.-.-.-]
K00090		-1.0469	-0.955	-0.7523	-0.3514	-0.5728	-0.9442	-0.7956	-0.7813	-1.0477	0.0613	1.0126	0.9786	1.3466	1.2228	1.2999	1.3254	gluconate 2-dehydrogenase [EC:1.1.1.215]
K14287		-1.0488	-0.9563	-0.752	-0.3479	-0.5711	-0.9453	-0.7956	-0.7812	-1.0497	0.0677	1.0024	0.9784	1.351	1.2224	1.3037	1.3223	methionine aminotransferase [EC:2.6.1.-]
K09933		-1.0432	-0.9513	-0.7486	-0.5133	-0.569	-0.9405	-1.0589	-0.7775	-0.777	0.2624	0.9931	0.9693	1.3393	1.2116	1.2923	1.311	hypothetical protein
K03807		-0.9559	-0.8676	-0.6728	-0.4474	-0.7263	-0.8572	-0.9709	-0.9572	-0.9567	0.3011	0.9964	0.9775	1.333	1.2091	1.2879	1.3069	AmpE protein
K07290		-0.9504	-0.8599	-0.6602	-0.4295	-0.7151	-0.8492	-0.9658	-0.9517	-0.9512	0.1412	1.0075	1.0023	1.3378	1.224	1.2977	1.3226	hypothetical protein
K02364		-0.9473	-0.8583	-0.662	-0.4354	-0.7159	-0.8478	-0.9624	-0.9486	-0.9481	0.1258	1.0096	0.9939	1.3406	1.2258	1.3043	1.3259	enterobactin synthetase component F [EC:2.7.7.-]
K09920		-0.9464	-0.8579	-0.6626	-0.4367	-0.7162	-0.8474	-0.9615	-0.9477	-0.9472	0.1214	1.0111	0.9922	1.3487	1.2244	1.3034	1.3226	hypothetical protein
K01521		-0.9464	-0.8579	-0.6625	-0.4365	-0.7161	-0.8474	-0.9615	-0.9477	-0.9472	0.1218	1.0059	0.9929	1.3496	1.2253	1.3043	1.3235	CDP-diacylglycerol pyrophosphatase [EC:3.6.1.26]
K11076		-0.9699	-0.8804	-0.6829	-0.4546	-0.5083	-0.8698	-0.9851	-0.9712	-0.9707	0.1097	1.005	0.9902	1.3444	1.2185	1.3029	1.3221	putrescine transport system ATP-binding protein
K11074		-0.9699	-0.8804	-0.6829	-0.4546	-0.5083	-0.8698	-0.9851	-0.9712	-0.9707	0.1097	1.005	0.9902	1.3444	1.2185	1.3029	1.3221	putrescine transport system permease protein
K11075		-0.9699	-0.8804	-0.6829	-0.4546	-0.5083	-0.8698	-0.9851	-0.9712	-0.9707	0.1097	1.005	0.9902	1.3444	1.2185	1.3029	1.3221	putrescine transport system permease protein
K11073		-0.9794	-0.8903	-0.6935	-0.4661	-0.5196	-0.8797	-0.9946	-0.9807	-0.9802	0.2902	1.0038	0.9732	1.3278	1.2006	1.2847	1.3039	putrescine transport system substrate-binding protein
K02196		-0.9861	-0.8935	-0.6892	-0.4532	-0.5086	-0.8826	-1.0019	-0.9875	-0.987	0.3302	0.9962	0.9369	1.3304	1.2014	1.2976	1.2969	heme exporter protein D
K03566		-1.2698	-1.037	-0.9207	-0.5642	-0.5315	-0.8176	-0.7604	-0.7166	-0.6543	0.0728	1.0758	1.1364	1.2764	1.1986	1.2617	1.2505	LysR family transcriptional regulator, glycine cleavage system transcriptional activator
K07262		-1.0254	-0.9348	-0.7348	-0.7302	-0.5576	-0.9241	-0.7775	-1.0268	-0.7628	0.4232	0.9832	0.9635	1.3264	1.1987	1.2784	1.3004	D-alanyl-D-alanine endopeptidase (penicillin-binding protein 7) [EC:3.4.99.-]; D-alanyl-D-alanine endopeptidase (penicillin-binding protein 7) [EC:3.4.21.-]
K07039		-1.0198	-0.9286	-0.7274	-0.7227	-0.5492	-0.9179	-0.7703	-1.0212	-0.7556	0.2763	1.0032	0.9744	1.3388	1.2104	1.2946	1.315	uncharacterized protein
K02043		-0.9508	-0.8608	-0.662	-0.9192	-0.4864	-0.8501	-0.9662	-0.9522	-0.6899	0.1357	1.0115	0.9811	1.3476	1.2272	1.304	1.3303	GntR family transcriptional regulator, phosphonate transport system regulatory protein
K06132		-0.9596	-0.8701	-0.6727	-0.9282	-0.4981	-0.8596	-0.9749	-0.9609	-0.7004	0.3119	0.9982	0.9749	1.331	1.2073	1.291	1.3102	putative cardiolipin synthase [EC:2.7.8.-]
K06884		-0.9509	-0.8675	-0.6835	-0.9216	-0.3699	-0.8577	-0.9652	-0.7097	-0.9517	0.0554	1.04	0.9879	1.3409	1.2298	1.3079	1.3158	None
K07261		-0.9194	-0.8319	-0.639	-0.8886	-0.4683	-0.8216	-0.9343	-0.9207	-0.9202	0.1355	1.0145	0.9958	1.3479	1.2252	1.3032	1.322	penicillin-insensitive murein endopeptidase [EC:3.4.24.-]
K02855		-0.9193	-0.8324	-0.6406	-0.8887	-0.4594	-0.8221	-0.9341	-0.9205	-0.9201	0.1289	1.0119	0.987	1.3489	1.222	1.3112	1.3273	AraC family transcriptional regulator, L-rhamnose operon regulatory protein RhaS
K13632		-0.9189	-0.8322	-0.6409	-0.8885	-0.4602	-0.822	-0.9337	-0.9202	-0.9197	0.127	1.0121	0.9869	1.3519	1.2226	1.3086	1.3272	AraC family transcriptional regulator, multiple antibiotic resistance protein MarA
K13574		-0.9112	-0.8221	-0.6255	-0.8799	-0.4391	-0.8116	-0.9264	-0.9125	-0.912	-0.0306	1.0258	0.9806	1.3634	1.2324	1.3295	1.3395	uncharacterized oxidoreductase [EC:1.1.1.-]
K07703		-0.9086	-0.8211	-0.6279	-0.8778	-0.4449	-0.8107	-0.9235	-0.9099	-0.9094	-0.0434	1.0195	0.9843	1.3719	1.2348	1.3237	1.3429	two-component system, CitB family, response regulator DcuR
K11746		-0.9139	-0.8226	-0.6211	-0.8818	-0.4433	-0.8118	-0.9295	-0.9153	-0.9148	-0.0112	1.022	0.994	1.3485	1.2324	1.3175	1.3509	glutathione-regulated potassium-efflux system ancillary protein KefF
K05778		-0.9114	-0.8216	-0.6232	-0.8799	-0.4482	-0.8109	-0.9268	-0.9128	-0.9123	-0.0231	1.015	0.9937	1.3624	1.2322	1.3236	1.3433	putative thiamine transport system permease protein
K05779		-0.9114	-0.8216	-0.6232	-0.8799	-0.4482	-0.8109	-0.9268	-0.9128	-0.9123	-0.0231	1.015	0.9937	1.3624	1.2322	1.3236	1.3433	putative thiamine transport system ATP-binding protein
K05835		-1.0068	-0.9169	-0.7187	-0.7141	-0.5318	-0.9063	-0.761	-0.747	-1.0076	0.0771	1.017	0.9814	1.3571	1.2281	1.3124	1.3369	threonine efflux protein
K10857		-0.9769	-0.8877	-0.6909	-0.9455	-0.5167	-0.8772	-0.7329	-0.719	-0.9777	0.0989	1.0169	0.9928	1.351	1.2292	1.3012	1.3346	exodeoxyribonuclease X [EC:3.1.11.-]
K03291		-0.9591	-0.878	-0.6992	-0.695	-0.5307	-0.8685	-0.7374	-0.9603	-0.9598	0.0187	1.0405	1.0179	1.3463	1.2364	1.3124	1.3159	MFS transporter, SET family, sugar efflux transporter
K13635		-0.978	-0.8882	-0.6899	-0.6853	-0.5143	-0.8775	-0.7322	-0.9793	-0.9788	0.106	1.0134	0.9939	1.352	1.2272	1.3061	1.3248	LysR family transcriptional regulator, cys regulon transcriptional activator
K13069		-0.9487	-0.8537	-0.644	-0.9153	-0.4457	-0.8425	-0.6888	-0.9501	-0.9496	-0.0095	0.9788	0.9806	1.3955	1.2141	1.3127	1.3663	diguanylate cyclase [EC:2.7.7.65]
K07678		-0.9485	-0.8598	-0.6642	-0.9173	-0.4911	-0.8493	-0.7059	-0.9498	-0.9493	0.121	1.0123	0.997	1.3503	1.2258	1.305	1.3237	two-component system, NarL family, sensor histidine kinase BarA [EC:2.7.13.3]
K06938		-1.0492	-0.9515	-0.736	-0.731	-0.2629	-0.94	-0.782	-1.0506	-0.7662	0.129	1.0343	0.9251	1.3353	1.2116	1.3041	1.33	None
K13893		-1.001	-0.9105	-0.7109	-0.7063	-0.2734	-0.8998	-0.7535	-1.0023	-1.0018	0.0903	1.0096	0.9802	1.3445	1.2175	1.3003	1.3173	microcin C transport system substrate-binding protein
K13894		-0.992	-0.9017	-0.7025	-0.6979	-0.3734	-0.891	-0.745	-0.9933	-0.9928	0.0969	1.0084	0.9887	1.3485	1.2217	1.3043	1.3212	microcin C transport system permease protein
K13895		-0.992	-0.9017	-0.7025	-0.6979	-0.3734	-0.891	-0.745	-0.9933	-0.9928	0.0969	1.0084	0.9887	1.3485	1.2217	1.3043	1.3212	microcin C transport system permease protein
K07232		-1.0013	-0.9112	-0.7124	-0.7078	-0.3836	-0.9006	-0.7548	-1.0027	-1.0021	0.2695	0.9955	0.9721	1.3349	1.2084	1.2889	1.3072	cation transport protein ChaC
K13933		-0.9983	-0.8989	-0.6794	-0.6743	-0.4852	-0.8871	-0.7262	-0.9998	-0.9992	0.2016	0.99	0.9246	1.3412	1.2168	1.3245	1.3497	malonate decarboxylase gamma subunit
K13930		-0.9983	-0.8989	-0.6794	-0.6743	-0.4852	-0.8871	-0.7262	-0.9998	-0.9992	0.2016	0.99	0.9246	1.3412	1.2168	1.3245	1.3497	triphosphoribosyl-dephospho-CoA synthase [EC:2.7.8.25]
K02024		-0.9987	-0.9182	-0.7407	-0.7366	-0.1887	-0.9087	-1.0124	-0.7661	-0.9994	0.1471	1.0093	0.9818	1.3311	1.2052	1.2965	1.2987	maltoporin
K13896		-1.0615	-0.9691	-0.4981	-0.7603	-0.4291	-0.9581	-0.8086	-0.7942	-1.0624	0.2423	0.9874	0.9705	1.336	1.2062	1.2886	1.3103	microcin C transport system ATP-binding protein
K03649		-1.1472	-0.8288	-0.8258	-0.7163	-1.1742	-0.8725	-0.7774	-0.5163	-0.5371	0.5004	0.8566	0.8403	1.3137	1.1519	1.2524	1.4802	TDG/mug DNA glycosylase family protein [EC:3.2.2.-]
K05782		-1.164	-1.0686	-0.5831	-0.4424	-0.9158	-1.0573	-0.6396	-0.654	-0.8875	0.4788	0.9575	0.93	1.3126	1.1833	1.264	1.2862	benzoate membrane transport protein
K00362		-0.892	-1.2625	-0.67	-0.6346	-0.817	-1.2491	-0.7822	-0.4191	-0.664	0.6046	0.8829	0.8512	1.2619	1.1241	1.2242	1.4416	nitrite reductase (NAD(P)H) large subunit [EC:1.7.1.4]
K06946		-1.0921	-0.8918	-0.9098	-0.8188	-0.852	-0.8218	-0.9411	-0.6501	-0.6179	0.7243	1.024	1.0857	1.2194	1.143	1.2051	1.1937	None
K05982		-1.0941	-0.8938	-0.9118	-0.7513	-0.8541	-0.8238	-0.9431	-0.7052	-0.62	0.7222	1.0249	1.0856	1.2202	1.1441	1.2061	1.1941	deoxyribonuclease V [EC:3.1.21.7]
K02487		-1.06	-0.8624	-0.8801	-0.7903	-0.927	-0.7933	-0.911	-0.8204	-0.5579	0.7327	1.0254	1.087	1.2175	1.1426	1.204	1.193	type IV pili sensor histidine kinase and response regulator
K02852		-1.0494	-0.9002	-0.8968	-0.7887	-0.8874	-0.7974	-0.8676	-0.7464	-0.6747	0.7038	1.0231	1.0874	1.2292	1.1489	1.2142	1.2018	UDP-N-acetyl-D-mannosaminuronic acid transferase [EC:2.4.1.-]
K03651		-1.0906	-0.8906	-0.9085	-0.7427	-0.8509	-0.8207	-0.8356	-0.8481	-0.617	0.7237	1.026	1.0866	1.2211	1.1451	1.207	1.1951	Icc protein
K08994		-1.1228	-0.9199	-0.9383	-0.6721	-0.8797	-0.8489	-0.6874	-0.8767	-0.6426	0.7188	1.0225	1.0842	1.22	1.1431	1.2058	1.194	putative membrane protein
K00855		-1.1505	-0.9476	-0.9648	-0.7489	-0.7851	-0.812	-0.8157	-0.8339	-0.5477	0.8691	1.001	1.0616	1.1983	1.121	1.1839	1.1713	phosphoribulokinase [EC:2.7.1.19]
K02485		-1.1465	-0.944	-0.9608	-0.7016	-0.8346	-0.8089	-0.8121	-0.8307	-0.5696	0.872	1.0015	1.0616	1.1981	1.1209	1.1837	1.171	two-component system, unclassified family, response regulator
K07140		-1.1398	-0.9357	-0.8184	-0.6864	-0.8256	-0.8649	-0.879	-0.8213	-0.6208	0.7179	1.0221	1.0838	1.2212	1.1436	1.2068	1.1966	None
K07008		-1.1537	-0.9482	-0.8569	-0.6923	-0.7838	-0.8762	-0.8156	-0.8326	-0.6318	0.7222	1.0209	1.0829	1.2211	1.1431	1.2065	1.1945	glutamine amidotransferase
K10680		-1.1602	-0.954	-0.8627	-0.7023	-0.7892	-0.8816	-0.7645	-0.8379	-0.6369	0.7205	1.0207	1.0824	1.2213	1.1431	1.2065	1.1947	N-ethylmaleimide reductase [EC:1.-.-.-]
K07000		-1.1319	-0.9285	-0.8385	-0.7783	-0.7597	-0.7847	-0.873	-0.8851	-0.6156	0.7164	1.0238	1.0841	1.2225	1.1452	1.2078	1.1954	None
K14058		-1.1435	-0.9387	-0.8479	-0.6887	-0.775	-0.7941	-0.8827	-0.8951	-0.6236	0.7155	1.0222	1.0839	1.2216	1.1438	1.2071	1.1951	tRNA 2-thiocytidine biosynthesis protein TtcA
K10001		-1.1486	-0.9434	-0.8524	-0.732	-0.7792	-0.7984	-0.8112	-0.8996	-0.6276	0.718	1.0222	1.0839	1.2218	1.1439	1.2073	1.1953	glutamate/aspartate transport system substrate-binding protein
K01070		-1.1389	-0.9348	-0.9528	-0.6856	-0.7281	-0.7978	-0.8029	-0.8915	-0.6556	0.7155	1.0222	1.0839	1.2215	1.1438	1.2069	1.1944	S-formylglutathione hydrolase [EC:3.1.2.12]
K01682		-1.121	-0.9184	-0.9368	-0.6709	-0.75	-0.8474	-0.8628	-0.8752	-0.6065	0.7191	1.0227	1.0837	1.2204	1.1431	1.206	1.1939	aconitate hydratase 2 [EC:4.2.1.3]
K07746		-1.105	-0.9033	-0.9215	-0.7005	-0.8016	-0.8327	-0.8479	-0.8604	-0.6275	0.7248	1.024	1.0866	1.2201	1.1437	1.2063	1.1949	hypothetical protein
K06445		-1.1101	-0.9084	-0.9264	-0.6621	-0.7998	-0.838	-0.8529	-0.8656	-0.6326	0.7208	1.0241	1.0851	1.2208	1.1441	1.2065	1.1944	acyl-CoA dehydrogenase [EC:1.3.99.-]
K05844		-1.1484	-1.0527	-0.5878	-0.4319	-0.8995	-1.0414	-0.8865	-0.8716	-0.4439	0.387	0.9623	0.9406	1.3135	1.19	1.2745	1.2956	ribosomal protein S6 modification protein
K03747		-0.9921	-0.9029	-0.7061	-0.4781	-0.7602	-0.8924	-1.0073	-0.9934	-0.7337	0.434	0.9843	0.9612	1.3221	1.1965	1.2748	1.2934	Smg protein
K03672		-1.0609	-0.969	-0.7661	-0.5306	-0.8218	-0.9581	-0.8094	-0.795	-0.7945	0.506	0.9727	0.9532	1.3171	1.1891	1.2745	1.2929	thioredoxin 2 [EC:1.8.1.8]
K02022		-0.4668	-0.8718	-0.9745	-0.9215	-1.0736	-0.7118	-0.8783	-0.6897	-0.8589	0.5008	0.7707	0.9922	1.3875	1.1448	1.3419	1.3089	None
K03457		-0.621	-0.9143	-0.5872	-0.9604	-1.0546	-0.9466	-0.9478	-0.8089	-0.6561	0.5853	0.8537	0.9636	1.3484	1.122	1.3039	1.3202	nucleobase:cation symporter-1, NCS1 family
K01497		-0.8295	-1.0946	-0.6962	-0.7506	-0.974	-0.9116	-0.945	-0.6583	-0.7326	0.7283	1.0057	1.0741	1.2284	1.1406	1.2118	1.2037	GTP cyclohydrolase II [EC:3.5.4.25]
K07054		-0.9624	-1.0148	-0.8343	-0.8059	-0.8981	-0.836	-0.868	-0.6703	-0.7151	0.6933	1.017	1.0846	1.2349	1.1499	1.219	1.206	None
K12061		-0.742	-0.8341	-0.8864	-0.7663	-0.7826	-0.9875	-1.191	-0.649	-0.6436	0.4085	1.0507	1.117	1.2568	1.177	1.2423	1.2299	conjugal transfer pilus assembly protein TraW
K04082		-0.7944	-0.8896	-0.946	-0.881	-0.7502	-0.8811	-0.9735	-0.7025	-0.6966	0.3946	1.0549	1.1215	1.2678	1.1851	1.2526	1.2384	molecular chaperone HscB
K04044		-0.7812	-0.8757	-0.9322	-0.8678	-0.7378	-0.8681	-1.0685	-0.6908	-0.6847	0.3983	1.054	1.1201	1.2652	1.1832	1.2502	1.2359	molecular chaperone HscA
K09767		-0.704	-0.9713	-0.8766	-0.8785	-0.9628	-0.4741	-0.9197	-0.8872	-0.7214	0.2556	0.915	1.054	1.3567	1.1844	1.3249	1.3051	hypothetical protein
K07480		-0.9934	-1.0193	-0.8442	-0.8102	-1.0142	-0.6038	-0.8253	-0.8202	-0.5482	0.3865	1.0708	1.1282	1.2515	1.1812	1.2382	1.2224	insertion element IS1 protein InsB
K03760		-0.9865	-1.1781	-0.9563	-0.5172	-0.7425	-0.4949	-0.5514	-0.988	-0.9874	0.4588	0.9445	0.9232	1.321	1.1867	1.2744	1.2936	phosphoethanolamine transferase
K01043		-0.9906	-1.1841	-0.9602	-0.6903	-0.7449	-0.6563	-0.7332	-0.7366	-0.7162	0.3244	0.9758	0.9402	1.3394	1.2086	1.2911	1.3328	None
K00697		-1.227	-0.8726	-0.8894	-0.4529	-0.7017	-1.1208	-0.9639	0.3957	-1.228	0.6195	0.8116	1.0887	1.1894	1.0497	1.13	1.1719	alpha,alpha-trehalose-phosphate synthase (UDP-forming) [EC:2.4.1.15]
K03750		-0.6651	-1.1202	-0.7298	-0.4871	-0.7253	-0.8874	-1.6675	-0.2026	-0.5423	0.803	0.3424	0.7663	1.4388	0.8891	1.3311	1.4567	molybdopterin biosynthesis protein MoeA
K02549		-0.7665	-0.8513	-0.9453	-0.2916	-0.4347	-0.835	-1.407	-0.3592	-1.2405	0.4744	0.5557	0.9375	1.4213	1.0247	1.3453	1.3722	O-succinylbenzoate synthase [EC:4.2.1.113]
K03636		-0.7188	-0.8572	-0.8755	-0.3763	-0.5727	-0.9185	-1.4328	-0.4146	-1.1454	1.0687	0.5536	0.8445	1.331	0.9394	1.2537	1.3208	molybdopterin synthase sulfur carrier subunit; molybdenum cofactor biosynthesis protein D
K03828		-0.7008	-0.8942	-0.8308	-0.3814	-0.534	-1.0022	-1.4822	-0.4288	-1.0595	1.023	0.6085	0.8466	1.3188	0.9406	1.2412	1.3352	putative acetyltransferase [EC:2.3.1.-]
K03752		-0.6231	-0.8759	-0.8284	-0.3839	-0.5939	-0.9454	-1.4984	-0.3997	-1.1101	0.8648	0.5441	0.8585	1.3711	0.9561	1.2895	1.3746	molybdopterin-guanine dinucleotide biosynthesis protein A
K03635		-0.716	-0.856	-0.869	-0.3689	-0.5676	-0.9181	-1.4392	-0.4067	-1.149	0.8766	0.5708	0.8694	1.3623	0.9663	1.2836	1.3616	molybdenum cofactor biosynthesis protein E; molybdopterin synthase catalytic subunit [EC:2.-.-.-]
K02575		-0.7129	-0.8747	-0.8695	-0.3526	-0.505	-0.8633	-1.5275	-0.4326	-1.1252	0.8703	0.5811	0.8703	1.3492	0.9651	1.2724	1.3551	MFS transporter, NNP family, nitrate/nitrite transporter
K03785		-0.383	-1.074	-0.1876	-0.6202	-0.7939	-1.2882	-1.6306	0.1904	-0.323	0.7729	1.4557	1.4426	0.3525	1.6333	0.7259	-0.2728	3-dehydroquinate dehydratase I [EC:4.2.1.10]
K00756		-0.414	-1.1393	-0.5224	-1.3441	-1.7147	-1.0581	0.5798	-0.0005	-0.6587	0.7776	1.1175	0.8968	0.4347	1.5221	1.1472	0.3762	pyrimidine-nucleoside phosphorylase [EC:2.4.2.2]
K01751		-0.3007	-0.7367	-0.067	-0.9699	-1.2011	-1.2563	-0.976	-0.6273	-0.7535	0.1353	1.426	1.3105	0.9001	1.5771	1.1122	0.4273	diaminopropionate ammonia-lyase [EC:4.3.1.15]
K03491		-0.3966	-1.3467	-0.0267	-1.0513	-0.8267	-1.0581	-0.3327	-0.5812	-0.5391	-0.6486	1.4592	1.4069	0.8839	1.6495	1.1273	0.2807	lichenan operon transcriptional antiterminator
K07141		-0.2404	-1.1189	-0.242	-1.1001	-1.1212	-1.0483	-0.9782	-0.13	-0.2046	-0.3304	1.5065	1.4226	0.7447	1.7279	1.0504	0.062	None
K01232		-0.2001	-2.1623	0.1881	-1.1039	-0.4999	-1.16	-0.03	-0.3175	-0.0457	-0.418	1.3374	1.3126	0.6361	1.5472	0.92	-0.004	maltose-6'-phosphate glucosidase [EC:3.2.1.122]
K10041		-0.3024	-2.1693	0.0457	-1.1791	-0.7491	-1.0068	-0.2015	-0.5925	-0.051	1.2589	1.2708	1.074	0.4399	1.3398	0.6954	0.1273	putative glutamine transport system ATP-binding protein [EC:3.6.3.-]
K03756		-1.657	-1.2064	-0.772	-0.2871	-1.0659	-0.0201	-0.2282	-0.0681	-1.3228	0.1719	0.8265	0.8226	1.2418	1.1103	1.2012	1.2533	putrescine:ornithine antiporter
K09824		-1.4458	-1.0409	-0.8389	-0.5068	-1.1763	-0.2531	-0.3871	-0.2893	-1.1455	0.3378	0.8964	0.8876	1.2904	1.1549	1.2363	1.2804	hypothetical protein
K05540		-0.649	-1.1173	-0.8349	-1.2493	-1.5306	-0.6589	0.2182	-0.2645	-0.8514	0.3431	1.013	0.9985	1.1314	1.2942	1.2009	0.9566	tRNA-dihydrouridine synthase B [EC:1.-.-.-]
K07455		-0.7783	-1.5069	-1.2322	-0.8452	-1.4513	-0.4501	0.7219	-0.0294	-0.8696	0.8547	0.566	0.663	1.159	0.8706	1.1245	1.2032	recombination protein RecT
K00694		-1.047	-1.0914	-1.0133	-1.2188	-1.4432	-0.0955	0.748	0.2191	-1.302	0.6327	0.6637	0.7822	1.0944	0.936	1.0782	1.0568	cellulose synthase (UDP-forming) [EC:2.4.1.12]
K00068		-0.8348	-1.4625	-0.8073	-1.3793	-1.4118	-0.3526	0.7094	0.1145	-0.929	0.5805	0.6518	0.7783	1.1454	0.9366	1.1236	1.1375	sorbitol-6-phosphate 2-dehydrogenase [EC:1.1.1.140]
K05814		-0.9991	-1.2521	-0.8187	-1.3119	-1.5125	-0.3364	0.7513	0.1447	-0.9015	0.2964	0.6537	0.7635	1.1924	0.9763	1.1708	1.1833	sn-glycerol 3-phosphate transport system permease protein
K01222		-0.9259	-1.2129	-0.7145	-1.3372	-1.334	-0.3654	0.76	0.0325	-1.1705	0.2229	0.61	0.7572	1.2406	0.9846	1.2175	1.2351	6-phospho-beta-glucosidase [EC:3.2.1.86]
K01644		0.0061	-2.0604	0.259	-0.7807	-0.718	-1.2745	0.1054	-0.4993	-0.181	-0.619	0.0309	0.5779	1.5159	0.8323	1.3848	1.4206	citrate lyase subunit beta [EC:4.1.3.6]; citrate lyase subunit beta / citryl-CoA lyase [EC:4.1.3.6 4.1.3.34]
K02800		-0.2261	-2.4519	0.0609	-1.0765	-0.4989	-1.1442	-0.1074	-0.3473	0.0232	0.128	0.2864	0.7769	1.2956	0.8204	1.1996	1.2614	PTS system, mannitol-specific IIC component
K01910		-0.1991	-2.2318	0.1791	-0.9239	-0.5588	-1.4365	0.0254	-0.4773	-0.1007	-0.1446	0.4017	0.6852	1.3354	0.9091	1.2544	1.2824	[citrate (pro-3S)-lyase] ligase [EC:6.2.1.22]
K13256		-0.2168	-2.2717	0.0876	-0.8536	-0.5446	-1.4178	0.0144	-0.5628	-0.0885	-0.0255	0.4137	0.7128	1.3292	0.9239	1.2461	1.2536	protein PsiE
K05966		-0.1831	-2.2604	0.1761	-0.8754	-0.5078	-1.4518	0.011	-0.592	-0.0664	-0.0913	0.4278	0.697	1.3121	0.9079	1.2354	1.261	triphosphoribosyl-dephospho-CoA synthase [EC:2.7.8.25]
K05964		-0.1755	-2.337	0.1579	-0.8649	-0.4868	-1.4001	0.0324	-0.5555	-0.1085	-0.0626	0.4385	0.6984	1.295	0.9031	1.2204	1.245	holo-ACP synthase [EC:2.7.7.61]
K03319		-0.273	-2.3418	0.043	-0.9064	-0.5718	-1.1569	-0.0309	-0.6446	-0.1164	0.1229	0.3844	0.6846	1.3523	0.9143	1.2627	1.2776	divalent anion:Na+ symporter, DASS family
K02798		-0.1694	-2.3446	0.1088	-0.9171	-0.5475	-1.4456	-0.0197	-0.4798	-0.1113	0.2618	0.4095	0.7313	1.2566	0.8586	1.178	1.2303	PTS system, mannitol-specific IIA component [EC:2.7.1.69]
K01919		-0.4213	-1.6931	-0.318	-1.0021	-0.938	-1.1537	-0.6575	-0.6618	-0.1763	1.6413	0.8033	0.6034	1.0457	0.7715	0.9767	1.18	glutamate--cysteine ligase [EC:6.3.2.2]
K00383		-0.4476	-1.7763	-0.2001	-0.9471	-0.8198	-1.2674	-0.5671	-0.7118	-0.2774	1.5277	0.8088	0.6539	1.0552	0.8177	0.9986	1.1528	glutathione reductase (NADPH) [EC:1.8.1.7]
K07248		-0.3248	-1.5187	-0.3543	-0.931	-0.9954	-1.2975	-0.6428	-0.6263	-0.5375	1.1773	0.7288	0.6956	1.2429	0.9293	1.1749	1.2795	lactaldehyde dehydrogenase / glycolaldehyde dehydrogenase [EC:1.2.1.22 1.2.1.21]
K08369		-0.4497	-1.5759	-0.2676	-0.9835	-0.8516	-1.1847	-0.7119	-0.7906	-0.4806	0.973	0.8252	0.852	1.2227	1.0065	1.18	1.2367	MFS transporter, putative metabolite:H+ symporter
K04753		-0.5473	-1.6115	-0.3533	-0.9513	-0.8475	-1.2134	-0.6498	-0.7322	-0.4021	0.9753	0.8581	0.8818	1.2036	1.0182	1.1654	1.2061	suppressor of ftsI
K02509		-0.4782	-1.6845	-0.3292	-0.9172	-0.8649	-1.2807	-0.6178	-0.738	-0.2976	1.1707	0.8351	0.8056	1.1528	0.9522	1.1102	1.1815	2-oxo-hept-3-ene-1,7-dioate hydratase [EC:4.2.1.-]
K08996		-0.5939	-1.4778	-0.4021	-0.9147	-0.9617	-1.2194	-0.6833	-0.7537	-0.3487	1.1631	0.8378	0.8265	1.1918	0.9802	1.1457	1.2102	putative membrane protein
K07002		-0.5149	-1.5837	-0.4406	-0.8969	-0.9169	-1.2841	-0.6685	-0.711	-0.2728	1.0662	0.8588	0.858	1.1799	0.9952	1.1404	1.1909	None
K00851		-0.3298	-1.8999	-0.1172	-0.6176	-0.5435	-1.5641	-0.5015	-0.4455	-0.3364	1.8103	0.2755	0.4233	1.0988	0.4922	0.9599	1.2954	gluconokinase [EC:2.7.1.12]
K02068		-0.268	-2.3959	0.0369	-0.9815	-0.6176	-1.4703	-0.1149	-0.1299	-0.1065	0.7843	0.3865	0.905	1.1101	0.712	1.025	1.1248	putative ABC transport system ATP-binding protein
K02069		-0.339	-2.4092	-0.0119	-0.97	-0.641	-1.3752	-0.1076	-0.1372	-0.108	0.9732	0.3284	0.8827	1.1034	0.6748	1.0105	1.126	putative ABC transport system permease protein
K02650		0.8542	0.4211	-0.21	0.1429	-0.3628	0.1059	0.2705	0.2928	0.0559	1.5013	-2.7888	-1.0563	-0.9345	0.7625	1.0537	-0.1083	type IV pilus assembly protein PilA
K04757		0.2847	0.2559	0.1304	0.4553	0.2623	0.5003	0.3085	0.2724	-0.2577	0.4634	-3.3009	-0.5438	-0.8474	0.8309	1.1203	0.0653	anti-sigma B factor [EC:2.7.11.1]
K06436		0.3123	-0.0055	0.0564	0.0616	-0.2366	0.0059	-0.1248	0.1005	0.0761	-2.0015	-2.4342	0.2276	0.2744	1.3265	1.499	0.8622	spore coat assemly protein
K02594		0.3166	-0.0793	0.0298	0.0035	-0.4263	-0.0326	-0.1826	0.0324	0.0491	-2.2341	-1.9949	0.2329	0.3242	1.4465	1.6372	0.8776	homocitrate synthase NifV
K06297		0.3	-0.0815	0.0073	0.0104	-0.4134	-0.0325	-0.1419	0.0435	0.0623	-1.9263	-2.3535	0.2692	0.3169	1.354	1.5241	1.0613	spore germination protein KC
K03409		0.3655	0.0859	0.1115	0.0768	-0.4239	0.2473	0.1029	0.2411	0.092	-1.8064	-2.665	0.0488	0.1077	1.2437	1.4307	0.7413	chemotaxis protein CheX
K02587		0.4292	-0.0243	0.102	0.0687	-0.3598	0.1131	-0.0296	0.0669	0.1974	-2.0296	-2.3757	0.0437	0.139	1.3558	1.5628	0.7404	nitrogenase molybdenum-cofactor synthesis protein NifE
K03093		0.3867	0.0144	0.1156	0.0741	-0.2919	0.0863	0.002	0.0991	0.16	-1.8126	-2.6686	0.1626	0.2098	1.2575	1.4295	0.7753	RNA polymerase sigma factor
K13787		0.3898	-0.2288	0.2085	-0.0198	0.0963	0.5736	0.0126	0.4117	0.7399	-0.8185	-3.216	-0.3077	-0.3277	0.9784	1.1942	0.3133	geranylgeranyl diphosphate synthase, type I [EC:2.5.1.1 2.5.1.10 2.5.1.29]
K02591		0.7806	0.4636	0.0852	0.2467	0.0046	0.3349	0.465	0.4212	0.1903	-1.9353	-2.7302	-0.3716	-0.2786	0.9082	1.1103	0.3053	nitrogenase molybdenum-iron protein beta chain [EC:1.18.6.1]
K02586		0.7563	0.4623	0.0176	0.2137	-0.0104	0.2833	0.4448	0.4076	0.0768	-2.1035	-2.5928	-0.2859	-0.1914	0.9704	1.1681	0.383	nitrogenase molybdenum-iron protein alpha chain [EC:1.18.6.1]
K02499		0.3792	0.1487	0.5202	0.2518	0.0524	0.1396	0.1411	0.6453	0.7726	-1.4063	-3.0488	-0.386	-0.3817	0.8411	1.0425	0.2881	tetrapyrrole methylase family protein / MazG family protein
K06391		0.6228	0.3565	0.6751	0.3605	0.1107	0.2625	0.195	0.6472	0.7507	-1.4756	-2.9695	-0.4328	-0.6678	0.6465	0.8651	0.053	stage III sporulation protein AB
K02588		0.6927	0.3539	0.5217	0.3772	0.0577	0.2873	0.1906	0.674	0.8793	-1.3821	-2.9261	-0.5224	-0.7505	0.6796	0.9259	-0.0587	nitrogenase iron protein NifH [EC:1.18.6.1]
K04749		0.3866	0.3684	0.2852	0.504	0.3742	0.5362	0.4013	0.3752	0.0215	-1.3467	-3.1846	-0.1854	-0.4297	0.7432	0.9366	0.2141	anti-sigma B factor antagonist
K00172		0.9023	0.5207	0.5321	0.4567	0.2336	0.3519	0.5453	0.5776	0.3677	-1.4764	-2.9453	-0.64	-0.6307	0.5353	0.7259	-0.0566	pyruvate ferredoxin oxidoreductase, gamma subunit [EC:1.2.7.1]
K00169		0.8973	0.5112	0.5231	0.4535	0.226	0.3549	0.5498	0.5778	0.3623	-1.5432	-2.9196	-0.619	-0.6144	0.5466	0.7366	-0.043	pyruvate ferredoxin oxidoreductase, alpha subunit [EC:1.2.7.1]
K00170		0.7738	0.5076	0.2409	0.3509	0.1308	0.4048	0.4353	0.4109	0.2856	-1.7107	-2.9504	-0.3694	-0.361	0.7452	0.9248	0.1806	pyruvate ferredoxin oxidoreductase, beta subunit [EC:1.2.7.1]
K12511		0.74	0.5408	0.299	0.3037	0.1467	0.4886	0.4764	0.5582	0.1767	-1.3806	-3.0919	-0.4041	-0.533	0.6749	0.8731	0.1314	tight adherence protein C
K01181		0.8101	0.5284	-0.0697	0.5465	0.2705	0.238	0.0996	0.8484	0.0155	-0.6355	-3.1314	0.523	-1.237	0.4958	0.7954	-0.0979	endo-1,4-beta-xylanase [EC:3.2.1.8]
K01583		0.3022	-0.0731	0.2272	0.0909	0.098	0.6457	1.2452	0.9642	0.6335	-1.5401	-2.7744	-0.3018	-0.7908	0.5038	0.7011	0.0683	arginine decarboxylase [EC:4.1.1.19]
K06410		0.9112	0.5976	0.6898	0.5236	0.3097	0.3654	0.5678	0.7371	0.6765	-1.3355	-2.8332	-0.7134	-0.9225	0.2523	0.4475	-0.2738	dipicolinate synthase subunit A
K02279		0.7382	0.5619	0.5243	0.4214	0.2412	0.4871	0.5289	0.7058	0.6496	-1.2838	-3.0112	-0.5509	-0.7873	0.3962	0.5922	-0.2135	pilus assembly protein CpaB
K06438		0.7187	0.429	0.6838	0.3823	0.1508	0.4618	1.1008	0.9104	0.603	-1.2701	-2.7058	-0.8502	-1.0703	0.2135	0.4103	-0.1679	similar to stage IV sporulation protein
K06411		0.7755	0.4806	0.5638	0.4045	0.2022	0.5022	1.0813	0.8727	0.5223	-1.3558	-2.7445	-0.7901	-0.9846	0.2149	0.3979	-0.1429	dipicolinate synthase subunit B
K06295		0.58	0.4091	0.373	0.3166	0.1141	0.6722	1.0794	0.8133	0.4704	-1.4704	-2.8366	-0.6564	-0.8644	0.2852	0.4595	0.255	spore germination protein KA
K06284		0.6613	0.4729	0.4148	0.3594	0.1312	0.6553	1.0756	0.8527	0.5335	-1.4194	-2.8219	-0.5665	-0.9412	0.2398	0.4194	-0.067	transcriptional pleiotropic regulator of transition state genes
K06383		0.6713	0.4514	0.4889	0.3458	0.1325	0.5377	1.1007	0.8775	0.5224	-1.5206	-2.742	-0.6916	-0.8919	0.2979	0.4781	-0.0581	stage II sporulation protein GA (sporulation sigma-E factor processing peptidase) [EC:3.4.23.-]
K00844		0.0109	-0.0291	0.0182	-0.1702	-0.3733	0.8595	1.607	1.3648	-0.2704	-0.6284	-2.0261	1.178	-1.9034	0.0178	0.1347	0.2099	hexokinase [EC:2.7.1.1]
K01492		0.1548	0.1296	0.1444	-0.0377	-0.1971	0.8165	1.5624	1.3223	-0.1624	-1.0574	-1.9714	1.1217	-1.9312	-0.0701	0.0494	0.1263	phosphoribosylaminoimidazolecarboxamide formyltransferase [EC:2.1.2.3]
K09702		0.2409	0.1442	0.1047	-0.0718	-0.2885	0.8528	1.6788	1.3941	-0.0934	-1.1504	-1.9882	1.1544	-1.6069	-0.3158	-0.1529	0.0981	hypothetical protein
K03465		0.885	0.6028	0.5205	0.4776	0.281	0.6853	1.2426	0.9486	0.4203	0.4108	-1.8735	-0.4974	-2.2559	-0.7468	-0.6069	-0.4941	thymidylate synthase (FAD) [EC:2.1.1.148]
K13012		0.3767	0.1947	0.2742	0.1737	0.386	0.9443	1.4952	1.1332	0.6142	-0.9761	-1.9263	0.1523	-2.2196	-0.3417	-0.2053	-0.0755	O-antigen biosynthesis protein WbqP
K08094		0.4385	0.2916	0.5135	0.1419	0.3132	0.8975	1.5211	1.1895	0.6819	-1.0364	-2.0895	0.1447	-1.8249	-0.5771	-0.4334	-0.1722	6-phospho-3-hexuloisomerase [EC:5.3.1.27]
K07076		0.6603	0.4811	0.651	0.3394	0.2002	0.7625	1.4586	1.0611	0.3503	-0.6825	-1.8918	-0.8181	-2.24	-0.2295	-0.1069	0.0042	None
K09163		0.8003	0.6608	0.6358	0.4911	0.3631	0.7695	1.293	0.9713	0.4421	-0.7927	-1.8124	-0.6506	-2.2596	-0.4175	-0.2935	-0.2007	hypothetical protein
K07775		0.8345	0.5855	0.5972	0.4947	0.3579	0.7467	1.2927	0.9976	0.4109	-0.8225	-1.9071	-0.7074	-2.1944	-0.3741	-0.258	-0.0541	two-component system, OmpR family, response regulator ResD
K10036		0.165	0.8876	0.294	0.465	-0.2042	2.6522	0.3487	0.8394	-0.6872	-1.2151	-1.7414	-0.6641	-0.0327	-0.6808	-0.2466	-0.18	glutamine transport system substrate-binding protein
K10212		0.1938	0.1548	0.2025	0.0102	-0.1832	1.0263	1.7615	1.3005	-0.0859	-1.0901	-1.9084	-0.3922	-1.9255	0.1982	0.3142	0.4232	glycosyl-4,4'-diaponeurosporenoate acyltransferase [EC:2.3.1.-]
K01841		0.2212	0.2185	0.2215	0.0506	-0.1532	1.0401	1.7792	1.3124	-0.0738	-1.1178	-1.6746	-0.8696	-1.9247	0.2104	0.3289	0.4311	phosphoenolpyruvate phosphomutase [EC:5.4.2.9]
K09459		0.2332	0.1962	0.2421	0.0585	-0.1254	1.0252	1.725	1.2831	-0.0328	-1.1771	-1.7645	-0.7954	-1.9081	0.24	0.3507	0.4496	phosphonopyruvate decarboxylase [EC:4.1.1.82]
K01308		0.4617	0.4318	0.4399	0.284	0.1052	0.8951	1.5361	1.1538	0.3818	-1.2069	-1.7016	-1.0737	-2.0215	-0.0423	0.0772	0.2794	g-D-glutamyl-meso-diaminopimelate peptidase [EC:3.4.19.11]
K05343		0.3858	0.2204	0.3814	0.1195	0.0272	0.9691	1.7662	1.2664	0.5157	-1.0628	-1.9214	-1.3049	-1.467	-0.1031	0.0507	0.1568	maltose alpha-D-glucosyltransferase [EC:5.4.99.16]
K07318		0.252	0.2158	0.2623	0.0799	-0.0981	1.0321	1.7218	1.2842	0.0001	-1.1359	-1.7109	-1.5377	-1.458	0.26	0.3691	0.4632	adenine-specific DNA-methyltransferase [EC:2.1.1.72]
K14084		0.2955	0.2586	0.3244	0.1671	-0.0159	0.9903	1.6273	1.2202	0.0433	-1.0449	-1.582	-1.6277	-1.7187	0.2563	0.3582	0.4482	trimethylamine corrinoid protein
K05884		0.2741	0.2401	0.2836	0.1125	-0.0572	1.0062	1.6538	1.2429	0.0318	-1.0289	-1.569	-1.6139	-1.7055	0.278	0.3803	0.4713	(R)-2-hydroxyacid dehydrogenase [EC:1.1.1.272]
K08372		0.3371	0.1545	0.3205	0.1129	0.1298	0.9901	1.6182	1.1974	0.4412	-0.7584	-1.9037	-1.2545	-1.9021	0.0637	0.1775	0.2758	putative serine protease PepD [EC:3.4.21.-]
K10231		0.4083	0.2592	0.372	0.1298	-0.0366	0.9303	1.5988	1.1838	0.1999	-0.7193	-1.6118	-1.5881	-1.9579	0.1435	0.2474	0.4407	kojibiose phosphorylase [EC:2.4.1.230]
K09128		0.507	0.3172	0.4658	0.2019	0.0948	0.9047	1.5151	1.1704	0.2402	-0.8364	-1.6694	-1.5982	-1.9119	0.1006	0.2047	0.2934	hypothetical protein
K09123		0.5103	0.2697	0.4729	0.1937	0.0764	0.8984	1.5436	1.1459	0.2394	-0.7798	-1.6141	-1.6306	-1.9535	0.1073	0.2136	0.3066	hypothetical protein
K10010		0.5953	0.4711	0.4324	0.2406	-0.0635	1.0112	1.9373	1.2402	0.3842	-1.4282	-1.7697	-1.02	-1.0707	-0.4858	-0.2929	-0.1815	cystine transport system ATP-binding protein [EC:3.6.3.-]
K03079		0.3828	0.2327	0.685	-0.0139	-0.0577	0.8549	2.0089	1.3769	0.3967	-1.4264	-1.5841	-1.3859	-0.9508	-0.3416	-0.1432	-0.0343	L-ribulose-5-phosphate 3-epimerase [EC:5.1.3.22]
K02436		0.0749	0.0265	0.0893	-0.1558	-0.3926	1.1194	2.0441	1.4576	-0.2756	-1.7841	-1.3133	-1.2291	-0.6378	0.191	0.3417	0.4439	DeoR family transcriptional regulator, galactitol utilization operon repressor
K01975		0.2115	0.0732	0.1099	-0.0737	-0.5098	1.1133	2.1689	1.4524	-0.0191	-1.6036	-1.3021	-1.3524	-0.6319	-0.0728	0.1108	0.3255	2'-5' RNA ligase [EC:6.5.1.-]
K02173		0.0039	-0.0497	0.0193	-0.2512	-0.5191	1.1595	2.1821	1.5464	-0.3755	-1.5613	-1.4635	-0.6073	-0.9032	0.13	0.2822	0.4072	hypothetical protein
K06606		0.0845	0.0383	0.0968	-0.1434	-0.3864	1.1362	2.0657	1.4874	-0.261	-1.2159	-1.7602	-0.6294	-1.3205	0.1247	0.2783	0.405	inosose isomerase [EC:5.3.99.-]
K10556		0.9094	0.9719	1.0441	0.4095	0.3294	0.1207	0.6283	0.6196	0.0496	-3.0691	-1.1147	-0.368	0.0842	-0.4923	-0.1395	0.0169	AI-2 transport system permease protein
K10557		0.936	0.9954	0.8351	0.5114	0.3381	-0.0424	0.2959	0.5934	0.0377	-3.1762	-1.1044	-0.2569	0.2532	-0.373	-0.0386	0.1953	AI-2 transport system permease protein
K11216		1.0343	1.1031	0.9182	0.5436	0.3433	-0.0961	0.2946	0.6384	-0.0038	-2.9585	-1.3239	-0.3446	0.2451	-0.4788	-0.0921	0.1772	autoinducer 2 (AI-2) kinase [EC:2.7.1.-]
K00899		1.4209	0.9629	0.9701	0.751	0.1971	0.1045	0.4442	0.4602	0.3651	-2.6443	-1.1936	-0.9699	-0.2422	-0.5847	-0.3352	0.2939	5-methylthioribose kinase [EC:2.7.1.100]
K10555		0.8277	0.8782	1.1666	0.413	0.3811	0.0718	0.6013	0.816	0.5077	-2.9302	-1.13	-0.4941	-0.0873	-0.607	-0.2684	-0.1465	AI-2 transport system substrate-binding protein
K10558		1.062	1.1101	0.9596	0.682	0.5262	0.1808	0.4897	0.7553	0.2588	-2.6009	-1.4989	-0.3636	-0.2251	-0.7814	-0.5102	-0.0443	AI-2 transport system ATP-binding protein
K10550		1.0067	1.0755	1.0795	0.5728	0.4991	0.2654	0.7523	0.7484	0.2154	-2.5969	-1.3426	-0.3893	-0.2512	-0.885	-0.4724	-0.2776	D-allose transport system permease protein
K06223		1.2133	0.965	0.9167	0.7068	0.3717	0.0354	-0.2306	0.9505	-0.0075	-2.3167	-2.1212	0.0861	-0.1627	-0.4046	0.219	-0.2211	DNA adenine methylase [EC:2.1.1.72]
K02438		1.1222	0.9804	1.1274	0.3708	0.3535	-0.456	-0.1994	0.4433	0.3518	-3.1091	-0.8992	-0.2873	0.2131	-0.2258	0.1323	0.0819	glycogen operon protein GlgX [EC:3.2.1.-]
K01138		0.9738	0.9366	0.9039	0.5976	0.5468	-0.1844	-0.3478	0.6803	0.0826	-3.1419	-0.9961	0.2872	0.0705	-0.3517	-0.0103	-0.047	uncharacterized sulfatase [EC:3.1.6.-]
K03386		-0.1089	0.6015	-0.151	0.9207	1.1175	1.1714	0.2991	0.0686	0.6085	-2.8047	-1.6132	-0.1412	0.0866	-0.3475	0.2177	0.0749	peroxiredoxin (alkyl hydroperoxide reductase subunit C) [EC:1.11.1.15]
K00657		0.2858	0.6935	0.3036	0.725	0.8816	0.8065	0.3089	0.1994	0.5556	-3.2675	-1.055	-0.103	0.0664	-0.3781	-0.0179	-0.0048	diamine N-acetyltransferase [EC:2.3.1.57]
K01089		-0.0715	0.473	-0.0624	0.6948	0.8398	0.8487	0.3079	0.199	0.4629	-3.4105	-0.8339	0.2334	0.2219	-0.1932	0.1422	0.1478	imidazoleglycerol-phosphate dehydratase / histidinol-phosphatase [EC:4.2.1.19 3.1.3.15]
K02426		-0.1005	0.5634	-0.1338	0.8641	1.0258	0.9914	0.2665	0.1671	0.524	-3.1716	-1.1277	0.0657	0.1954	-0.3263	0.0953	0.1012	cysteine desulfuration protein SufE
K01935		-0.2008	0.5748	-0.1788	0.8197	1.0464	0.9786	0.1848	0.1118	0.5101	-3.1926	-1.081	0.0985	0.2635	-0.2657	0.1626	0.1681	dethiobiotin synthetase [EC:6.3.3.3]
K00615		0.747	0.7132	0.6611	0.3434	0.4492	0.378	0.5263	0.4985	0.4015	-3.3583	-0.5363	0.017	-0.4328	0.249	0.0687	-0.7256	transketolase [EC:2.2.1.1]
K02495		0.5026	0.6451	0.3835	0.5438	0.6204	0.5999	0.5112	0.4343	0.3466	-3.398	-0.6842	0.0681	-0.3167	0.2298	0.1331	-0.6194	oxygen-independent coproporphyrinogen III oxidase [EC:1.3.99.22]
K03150		0.2768	0.5203	0.1492	0.6943	0.7777	0.8336	0.56	0.48	0.4732	-3.3536	-0.5904	0.2236	-0.3641	-0.0402	-0.1007	-0.5396	thiamine biosynthesis ThiH
K01912		0.2368	0.5033	0.0158	0.6385	0.7124	0.8097	0.7	0.5205	0.4007	-3.3771	-0.6293	0.2029	-0.3812	0.0549	0.0458	-0.4538	phenylacetate-CoA ligase [EC:6.2.1.30]
K00278		0.1323	0.5075	0.0031	0.7259	0.8511	0.9417	0.8515	0.4879	0.4919	-3.2131	-0.7062	0.0745	-0.4341	-0.0255	-0.092	-0.5966	L-aspartate oxidase [EC:1.4.3.16]
K00767		0.0679	0.5356	-0.0524	0.7717	0.9605	1.0426	0.6994	0.3117	0.5949	-3.1588	-0.7365	0.0772	-0.4213	0.0333	-0.0531	-0.6728	nicotinate-nucleotide pyrophosphorylase (carboxylating) [EC:2.4.2.19]
K03617		0.4627	0.6597	0.3825	0.6485	0.7565	0.7755	0.5771	0.4226	0.5661	-3.2853	-0.6426	-0.0481	-0.4183	-0.0986	-0.1587	-0.5996	electron transport complex protein RnfA
K06518		0.3875	0.6533	0.3799	0.6952	0.7847	0.753	0.5087	0.4153	0.5203	-3.3201	-0.6253	0.0101	-0.3914	-0.0735	-0.1321	-0.5657	holin-like protein
K01886		0.3993	0.652	0.3845	0.7003	0.7863	0.7583	0.518	0.421	0.5298	-3.3077	-0.6315	-0.0051	-0.4059	-0.0846	-0.1449	-0.57	glutaminyl-tRNA synthetase [EC:6.1.1.18]
K03614		0.3855	0.6391	0.354	0.6425	0.7634	0.7817	0.5472	0.3837	0.5688	-3.3309	-0.6058	-0.0069	-0.3807	-0.0594	-0.1198	-0.5624	electron transport complex protein RnfD
K03615		0.4252	0.6464	0.384	0.6499	0.7644	0.7787	0.5628	0.4065	0.5721	-3.2998	-0.6331	-0.0339	-0.4067	-0.0833	-0.1437	-0.5897	electron transport complex protein RnfC
K03613		0.4159	0.6401	0.3775	0.6465	0.7625	0.7712	0.5607	0.4045	0.5694	-3.3123	-0.6231	-0.0245	-0.3973	-0.0753	-0.1358	-0.5798	electron transport complex protein RnfE
K03612		0.4127	0.6391	0.3733	0.6468	0.7651	0.7713	0.5536	0.4012	0.5643	-3.3179	-0.6183	-0.0242	-0.392	-0.0696	-0.1303	-0.5751	electron transport complex protein RnfG
K01480		0.4034	0.722	0.3521	0.7339	0.8635	0.8477	0.6103	0.2875	0.5904	-3.194	-0.7055	-0.2605	-0.4342	-0.0514	-0.1233	-0.6418	agmatinase [EC:3.5.3.11]
K14742		0.4387	0.6795	0.3741	0.7095	0.7888	0.7719	0.5509	0.3786	0.5394	-3.2926	-0.6151	-0.1548	-0.3912	-0.0729	-0.1327	-0.5722	hypothetical protease [EC:3.4.-.-]
K09815		0.4286	0.6676	0.4127	0.6861	0.7878	0.7971	0.5706	0.3191	0.5794	-3.2826	-0.6316	-0.2015	-0.3937	-0.0537	-0.1176	-0.5685	zinc transport system substrate-binding protein
K09817		0.4613	0.6909	0.4064	0.6858	0.7796	0.7953	0.5939	0.3389	0.5688	-3.2637	-0.6447	-0.2188	-0.4081	-0.0701	-0.1337	-0.5818	zinc transport system ATP-binding protein [EC:3.6.3.-]
K09816		0.4603	0.6895	0.4045	0.685	0.7782	0.7938	0.5919	0.3385	0.5683	-3.2675	-0.6414	-0.2167	-0.4055	-0.0684	-0.1318	-0.5789	zinc transport system permease protein
K03147		0.4422	0.7712	0.3902	0.7685	0.9573	0.8118	0.2227	0.3084	0.6051	-3.18	-0.7267	0.0351	-0.4526	-0.083	-0.1629	-0.7074	thiamine biosynthesis protein ThiC
K00378		0.4177	0.69	0.4213	0.6536	0.8063	0.7342	0.2923	0.2781	0.5771	-3.3703	-0.5486	-0.0083	-0.3187	-0.0083	-0.0755	-0.5409	hydroxylamine reductase [EC:1.7.-.-]
K02557		0.5063	0.7948	0.548	0.6595	0.8384	0.6727	0.2533	0.2577	0.6005	-3.2903	-0.6182	-0.0512	-0.3806	-0.0644	-0.1328	-0.5937	chemotaxis protein MotB
K07001		0.2838	0.7034	0.3614	0.7699	0.9095	0.8558	0.3175	0.4826	0.5821	-3.1112	-0.7037	0.4635	-0.4723	-0.2446	-0.4	-0.7977	None
K07460		0.2347	0.6112	0.1288	0.8326	0.929	0.9557	0.3317	0.3533	0.6092	-3.2258	-0.6801	0.1024	-0.3999	-0.0232	-0.105	-0.6547	putative endonuclease
K02477		0.2962	0.6706	0.3054	0.7365	0.8626	0.7606	0.2313	0.2981	0.52	-3.3691	-0.4783	0.2809	-0.267	-0.0811	-0.2082	-0.5586	two-component system, LytT family, response regulator
K08301		0.4132	0.7107	0.4047	0.7609	0.8668	0.7605	0.3063	0.3259	0.5465	-3.301	-0.5269	0.0805	-0.3296	-0.1397	-0.269	-0.61	ribonuclease G [EC:3.1.26.-]
K01620		0.37	0.7041	0.4025	0.7234	0.8887	0.8012	0.2645	0.3641	0.6112	-3.2806	-0.539	0.0852	-0.3388	-0.1461	-0.2772	-0.6333	threonine aldolase [EC:4.1.2.5]
K11752		0.2402	0.2245	0.1897	0.9041	1.2303	1.0128	0.3347	0.5535	0.8526	-2.705	-1.476	0.2485	-0.4478	-0.3149	-0.1612	-0.686	diaminohydroxyphosphoribosylaminopyrimidine deaminase / 5-amino-6-(5-phosphoribosylamino)uracil reductase [EC:3.5.4.26 1.1.1.193]
K12524		0.1282	0.7162	0.1609	0.8865	1.0813	1.0501	0.5083	0.3185	0.7613	-2.9003	-1.1944	-0.0873	-0.2343	-0.615	-0.3089	-0.2712	bifunctional aspartokinase/homoserine dehydrogenase 1 [EC:2.7.2.4 1.1.1.3]; bifunctional aspartokinase / homoserine dehydrogenase 1 [EC:2.7.2.4 1.1.1.3]
K05776		0.1239	0.7215	0.1779	0.8732	1.086	1.0426	0.473	0.299	0.7655	-2.9209	-1.185	-0.089	-0.2191	-0.6016	-0.294	-0.253	molybdate transport system ATP-binding protein
K06194		0.1864	0.7193	0.2	0.9114	1.0675	1.055	0.5277	0.3418	0.7628	-2.8438	-1.2359	-0.1053	-0.274	-0.6563	-0.3493	-0.3071	lipoprotein NlpD
K03473		0.1878	0.7159	0.2011	0.9061	1.0609	1.0486	0.5259	0.3418	0.759	-2.862	-1.2223	-0.1014	-0.2688	-0.6476	-0.3434	-0.3016	erythronate-4-phosphate dehydrogenase [EC:1.1.1.290]
K08191		0.1821	0.7099	0.195	0.9069	1.0629	1.0528	0.5337	0.3449	0.7581	-2.8601	-1.2244	-0.1079	-0.2668	-0.6456	-0.3411	-0.3005	MFS transporter, ACS family, hexuronate transporter
K00156		0.1866	0.729	0.1891	0.9099	1.0718	1.0568	0.545	0.3579	0.7401	-2.8376	-1.236	-0.0986	-0.282	-0.6605	-0.3564	-0.3151	pyruvate dehydrogenase (quinone) [EC:1.2.5.1]; pyruvate dehydrogenase (cytochrome) [EC:1.2.2.2]
K07387		0.1862	0.7244	0.1872	0.9033	1.0641	1.0492	0.5418	0.3561	0.7355	-2.8625	-1.2185	-0.0943	-0.2724	-0.6476	-0.3469	-0.3057	putative metalloprotease [EC:3.4.24.-]
K01665		0.1565	0.733	0.2064	0.8922	1.0881	1.0681	0.5238	0.3567	0.7603	-2.8289	-1.2439	-0.1171	-0.2783	-0.6621	-0.354	-0.3008	para-aminobenzoate synthetase component I [EC:2.6.1.85]
K02619		0.14	0.7331	0.1984	0.8945	1.0925	1.0637	0.5179	0.3363	0.746	-2.8542	-1.2252	-0.1121	-0.2628	-0.6447	-0.3381	-0.2853	4-amino-4-deoxychorismate lyase [EC:4.1.3.38]
K02169		0.1395	0.7374	0.1978	0.8933	1.0919	1.0601	0.5077	0.3287	0.7455	-2.8634	-1.219	-0.1049	-0.2561	-0.6382	-0.3309	-0.2894	biotin synthesis protein BioC; malonyl-CoA O-methyltransferase [EC:2.1.1.197]
K09808		0.2494	0.7704	0.2494	0.961	1.1135	1.0918	0.5541	0.3439	0.7614	-2.7013	-1.2775	-0.3628	-0.3139	-0.6971	-0.3891	-0.3534	lipoprotein-releasing system permease protein
K03446		0.2838	0.7754	0.2524	0.9912	1.1174	1.0864	0.5272	0.3791	0.7696	-2.6453	-1.3177	-0.3399	-0.3439	-0.7351	-0.4213	-0.3792	MFS transporter, DHA2 family, multidrug resistance protein B
K00556		0.261	0.7437	0.2636	0.9337	1.0726	1.0692	0.5711	0.3047	0.7618	-2.7948	-1.2109	-0.3857	-0.2773	-0.6484	-0.3502	-0.3139	tRNA (guanosine-2'-O-)-methyltransferase [EC:2.1.1.34]
K09979		0.214	0.7361	0.2274	0.9241	1.0771	1.0647	0.5483	0.2649	0.7787	-2.8459	-1.1807	-0.3726	-0.238	-0.6119	-0.3114	-0.2748	hypothetical protein
K07148		0.0957	0.6925	0.1547	0.8479	1.0459	1.0143	0.4631	0.4725	0.7003	-2.8717	-1.2601	0.3079	-0.2982	-0.6801	-0.3733	-0.3116	uncharacterized protein
K01993		0.2387	0.7641	0.2034	0.9891	1.1266	1.0928	0.5221	0.4938	0.7459	-2.5276	-1.4418	0.012	-0.4243	-0.8305	-0.5043	-0.4598	HlyD family secretion protein
K02523		0.2731	0.7565	0.2232	0.9759	1.1012	1.0762	0.5179	0.4579	0.7542	-2.6209	-1.3781	-0.0784	-0.3889	-0.7834	-0.4662	-0.4203	octaprenyl-diphosphate synthase [EC:2.5.1.-]; octaprenyl-diphosphate synthase [EC:2.5.1.90]; octaprenyl diphosphate synthase [EC:2.5.1.-]
K00337		0.3	0.7648	0.2518	0.9834	1.0967	1.0818	0.5436	0.4801	0.7352	-2.5723	-1.3965	-0.0938	-0.4194	-0.809	-0.4957	-0.4507	NADH dehydrogenase I subunit H [EC:1.6.5.3]; NADH-quinone oxidoreductase subunit H [EC:1.6.5.3]
K00241		0.2834	0.7681	0.243	0.9871	1.1019	1.0873	0.5461	0.4773	0.7335	-2.5664	-1.4023	-0.0919	-0.4195	-0.8116	-0.4965	-0.4394	succinate dehydrogenase cytochrome b556 subunit; succinate dehydrogenase cytochrome b-556 subunit [EC:1.3.99.1]; succinate dehydrogenase cytochrome b-556 subunit
K00343		0.2845	0.7661	0.2437	0.9838	1.0978	1.0832	0.5455	0.477	0.7318	-2.5829	-1.39	-0.0885	-0.4138	-0.8031	-0.4902	-0.445	NADH dehydrogenase I subunit N [EC:1.6.5.3]; NADH-quinone oxidoreductase subunit N [EC:1.6.5.3]
K00338		0.2845	0.7661	0.2437	0.9838	1.0978	1.0833	0.5455	0.477	0.7318	-2.5829	-1.39	-0.0885	-0.4138	-0.8031	-0.4902	-0.445	NADH-quinone oxidoreductase subunit I [EC:1.6.5.3]; NADH dehydrogenase I subunit I [EC:1.6.5.3]
K00331		0.2845	0.7665	0.2436	0.9843	1.0986	1.084	0.5457	0.4771	0.7322	-2.5798	-1.3923	-0.089	-0.4144	-0.804	-0.491	-0.446	NADH dehydrogenase I subunit B [EC:1.6.5.3]; NADH-quinone oxidoreductase subunit B [EC:1.6.5.3]
K00330		0.2844	0.7665	0.2436	0.9844	1.0985	1.084	0.5457	0.4771	0.7321	-2.5801	-1.3917	-0.0889	-0.4146	-0.8042	-0.4911	-0.4457	NADH-quinone oxidoreductase subunit A [EC:1.6.5.3]; NADH dehydrogenase I subunit A [EC:1.6.5.3]
K00341		0.2844	0.7665	0.2436	0.9844	1.0986	1.084	0.5457	0.477	0.7321	-2.5801	-1.3917	-0.089	-0.4146	-0.8042	-0.4909	-0.4457	NADH dehydrogenase I subunit L [EC:1.6.5.3]; NADH-quinone oxidoreductase subunit L [EC:1.6.5.3]
K00342		0.2844	0.7664	0.2436	0.9844	1.0985	1.084	0.5457	0.4771	0.7321	-2.5801	-1.3917	-0.089	-0.4146	-0.8042	-0.4909	-0.4458	NADH-quinone oxidoreductase subunit M [EC:1.6.5.3]; NADH dehydrogenase I subunit M [EC:1.6.5.3]
K00340		0.2844	0.7665	0.2436	0.9844	1.0985	1.084	0.5457	0.4771	0.7321	-2.5801	-1.3917	-0.089	-0.4146	-0.8042	-0.4909	-0.4458	NADH-quinone oxidoreductase subunit K [EC:1.6.5.3]; NADH dehydrogenase I subunit K [EC:1.6.5.3]
K00339		0.2844	0.7665	0.2436	0.9844	1.0985	1.084	0.5457	0.4771	0.7321	-2.5801	-1.3917	-0.089	-0.4146	-0.8042	-0.4909	-0.4458	NADH dehydrogenase I subunit J [EC:1.6.5.3]; NADH-quinone oxidoreductase subunit J [EC:1.6.5.3]
K05807		0.2458	0.7478	0.2297	0.9511	1.0934	1.1037	0.5772	0.3967	0.765	-2.646	-1.3599	-0.1426	-0.3634	-0.7605	-0.4412	-0.3968	putative lipoprotein
K09760		0.3172	0.7662	0.2414	0.9375	1.0679	1.0902	0.6117	0.436	0.765	-2.6049	-1.3782	-0.165	-0.3961	-0.7875	-0.4722	-0.4291	DNA recombination protein RmuC
K03098		0.317	0.7802	0.2544	0.9905	1.0959	1.0375	0.5062	0.4623	0.7038	-2.6982	-1.2832	-0.2282	-0.3678	-0.7317	-0.4392	-0.3995	outer membrane lipoprotein Blc
K03585		0.304	0.7499	0.2626	0.967	1.0679	1.0318	0.5117	0.496	0.7008	-2.7037	-1.3091	-0.0531	-0.3885	-0.7549	-0.461	-0.4213	membrane fusion protein
K04762		0.2717	0.7423	0.248	0.9555	1.0701	1.0457	0.5318	0.4613	0.7142	-2.7276	-1.2974	-0.0769	-0.3656	-0.7375	-0.4392	-0.3963	ribosome-associated heat shock protein Hsp15
K03771		0.2869	0.7405	0.2561	0.954	1.0677	1.043	0.5295	0.4641	0.7168	-2.7237	-1.2999	-0.0813	-0.3698	-0.7406	-0.4431	-0.4	peptidyl-prolyl cis-trans isomerase SurA [EC:5.2.1.8]
K03770		0.2888	0.7415	0.258	0.9587	1.0706	1.0551	0.5456	0.4758	0.7191	-2.6892	-1.3191	-0.0936	-0.3834	-0.7564	-0.4575	-0.414	peptidyl-prolyl cis-trans isomerase D [EC:5.2.1.8]
K09922		0.2954	0.744	0.2649	0.9553	1.0679	1.0435	0.5355	0.4707	0.7208	-2.7045	-1.3046	-0.0789	-0.3876	-0.7532	-0.4575	-0.4117	hypothetical protein
K03718		0.195	0.7005	0.2065	0.9047	1.0474	1.0493	0.5525	0.4516	0.7251	-2.7872	-1.2886	0.0863	-0.3404	-0.7183	-0.4154	-0.3689	Lrp/AsnC family transcriptional regulator, regulator for asnA, asnC and gidA
K12340		0.2119	0.7042	0.2136	0.9037	1.0466	1.0455	0.5407	0.4492	0.7273	-2.7845	-1.2944	0.0867	-0.342	-0.7217	-0.4169	-0.3699	outer membrane channel protein TolC
K00833		0.225	0.7615	0.2321	0.9377	1.0991	1.0512	0.4821	0.434	0.7208	-2.7539	-1.2918	-0.0728	-0.3345	-0.7152	-0.4087	-0.3664	adenosylmethionine-8-amino-7-oxononanoate aminotransferase [EC:2.6.1.62]
K08289		0.2511	0.7293	0.2261	0.9429	1.0699	1.0361	0.5059	0.4464	0.7427	-2.7675	-1.2821	-0.0668	-0.3411	-0.7161	-0.4154	-0.3614	phosphoribosylglycinamide formyltransferase 2 [EC:2.1.2.2]
K03803		0.2612	0.7321	0.2511	0.9223	1.0537	1.0601	0.5634	0.3847	0.7437	-2.7764	-1.2696	-0.1355	-0.3271	-0.7024	-0.4011	-0.3603	sigma-E factor negative regulatory protein RseC
K03773		0.2175	0.7337	0.2163	0.9202	1.0685	1.0651	0.5785	0.3928	0.7217	-2.7914	-1.2548	-0.117	-0.3181	-0.6912	-0.3915	-0.3503	FKBP-type peptidyl-prolyl cis-trans isomerase FklB [EC:5.2.1.8]
K01719		0.2201	0.7303	0.2324	0.9277	1.0681	1.0751	0.5709	0.3847	0.7469	-2.7635	-1.2802	-0.1396	-0.3238	-0.7046	-0.3991	-0.3454	uroporphyrinogen-III synthase [EC:4.2.1.75]
K08307		0.2391	0.7233	0.2415	0.9185	1.0557	1.0622	0.5652	0.3889	0.7424	-2.7911	-1.2602	-0.1326	-0.3178	-0.6927	-0.3917	-0.3506	membrane-bound lytic murein transglycosylase D [EC:3.2.1.-]
K00351		0.2266	0.7263	0.2368	0.9212	1.0616	1.061	0.5671	0.3851	0.7443	-2.7898	-1.2555	-0.1208	-0.3236	-0.6947	-0.3951	-0.3503	Na+-transporting NADH:ubiquinone oxidoreductase subunit F [EC:1.6.5.-]
K00347		0.2265	0.7268	0.2367	0.922	1.0627	1.062	0.5674	0.3851	0.7448	-2.7866	-1.2577	-0.1215	-0.3246	-0.6962	-0.3961	-0.3512	Na+-transporting NADH:ubiquinone oxidoreductase subunit B [EC:1.6.5.-]
K00349		0.2265	0.7268	0.2367	0.922	1.0627	1.062	0.5674	0.3851	0.7448	-2.7866	-1.2577	-0.1215	-0.3246	-0.6962	-0.3961	-0.3512	Na+-transporting NADH:ubiquinone oxidoreductase subunit D [EC:1.6.5.-]
K00346		0.2265	0.7268	0.2367	0.922	1.0627	1.062	0.5674	0.3851	0.7448	-2.7866	-1.2577	-0.1215	-0.3246	-0.6962	-0.3961	-0.3512	Na+-transporting NADH:ubiquinone oxidoreductase subunit A [EC:1.6.5.-]
K01676		0.2096	0.7198	0.22	0.919	1.0624	1.0616	0.5573	0.3714	0.7382	-2.8153	-1.2519	-0.1264	-0.2957	-0.6762	-0.3718	-0.3221	fumarate hydratase, class I [EC:4.2.1.2]
K13378		0.2185	0.7216	0.2288	0.918	1.0594	1.0587	0.5614	0.3781	0.7397	-2.8113	-1.2466	-0.1213	-0.3062	-0.6805	-0.3801	-0.3383	NADH dehydrogenase I subunit C/D [EC:1.6.5.3]; NADH-quinone oxidoreductase subunit C/D [EC:1.6.5.3]
K03775		0.2229	0.7232	0.2334	0.9167	1.0545	1.0614	0.5669	0.3851	0.7394	-2.8056	-1.2488	-0.1262	-0.3108	-0.6842	-0.3845	-0.3434	FKBP-type peptidyl-prolyl cis-trans isomerase SlyD [EC:5.2.1.8]
K00348		0.2214	0.7236	0.2316	0.9195	1.0606	1.06	0.5635	0.3806	0.7416	-2.8027	-1.2499	-0.1218	-0.3132	-0.6861	-0.3856	-0.3434	Na+-transporting NADH:ubiquinone oxidoreductase subunit C [EC:1.6.5.-]
K00350		0.2244	0.7248	0.2348	0.92	1.0607	1.06	0.5654	0.3831	0.7429	-2.7965	-1.2526	-0.1213	-0.3173	-0.6914	-0.3903	-0.3468	Na+-transporting NADH:ubiquinone oxidoreductase subunit E [EC:1.6.5.-]
K01667		0.2408	0.7289	0.2488	0.9136	1.0489	1.0475	0.5525	0.3764	0.7478	-2.8135	-1.2453	-0.1246	-0.3114	-0.6829	-0.3841	-0.3433	tryptophanase [EC:4.1.99.1]
K08156		0.2388	0.7217	0.2393	0.9158	1.0593	1.056	0.5492	0.3832	0.7563	-2.7937	-1.2674	-0.1301	-0.3118	-0.6927	-0.3882	-0.3357	MFS transporter, DHA1 family, arabinose polymer transporter
K00973		0.3674	0.5444	0.3757	0.741	0.8994	0.8069	0.5956	0.4708	0.5423	-3.1378	-1.1132	0.0853	-0.337	-0.2024	-0.0984	-0.5402	glucose-1-phosphate thymidylyltransferase [EC:2.7.7.24]
K00891		0.6596	0.8815	0.6501	0.6804	0.8605	0.7375	0.4935	0.2663	0.5666	-2.9786	-1.2187	-0.3562	-0.3648	-0.2279	-0.099	-0.5507	shikimate kinase [EC:2.7.1.71]
K01653		0.5422	0.7984	0.4975	0.6845	0.8214	0.7039	0.4259	0.3171	0.4903	-3.2131	-1.001	-0.1558	-0.2648	-0.1385	-0.0399	-0.468	acetolactate synthase I/III small subunit [EC:2.2.1.6]
K07646		0.709	0.8544	0.6933	0.67	0.7876	0.6349	0.4694	0.4779	0.6009	-3.0514	-0.7882	-0.1575	-0.5739	-0.2662	-0.3236	-0.7367	two-component system, OmpR family, sensor histidine kinase KdpD [EC:2.7.13.3]
K03324		0.6283	0.762	0.6168	0.6234	0.7817	0.7116	0.5141	0.4827	0.655	-3.1112	-0.7618	-0.1357	-0.5433	-0.2273	-0.2858	-0.7105	phosphate:Na+ symporter; phosphate:Na+ symporter, PNaS family
K07007		0.6991	0.8024	0.6429	0.6693	0.7699	0.752	0.7752	0.554	0.6723	-2.8551	-0.9041	-0.4379	-0.6654	-0.3002	-0.3585	-0.8158	None
K06871		0.5505	0.7558	0.6152	0.6142	0.7731	0.7542	0.7028	0.5381	0.6436	-3.0001	-0.9411	-0.2402	-0.6565	-0.1742	-0.1822	-0.7532	None
K01489		0.3961	0.798	0.4368	0.8285	0.9943	0.9908	0.6816	0.3881	0.6731	-2.7797	-1.0036	-0.2125	-0.7123	-0.2391	-0.3219	-0.9183	cytidine deaminase [EC:3.5.4.5]
K00052		0.503	0.8185	0.433	0.8749	0.9972	0.9718	0.6557	0.5024	0.6553	-2.6576	-1.0638	-0.2024	-0.7794	-0.3242	-0.403	-0.9814	3-isopropylmalate dehydrogenase [EC:1.1.1.85]
K00053		0.4324	0.8026	0.4117	0.8647	1.0231	0.9727	0.631	0.4813	0.6798	-2.7052	-1.0487	-0.1677	-0.7565	-0.288	-0.3693	-0.9638	ketol-acid reductoisomerase [EC:1.1.1.86]
K01647		0.546	0.8159	0.3539	0.7449	0.9302	0.9566	0.8958	0.6166	0.6553	-2.59	-1.1173	-0.224	-0.8326	-0.349	-0.419	-0.9831	citrate synthase [EC:2.3.3.1]
K01704		0.6393	0.8961	0.57	0.8463	0.9709	0.8846	0.6145	0.5213	0.6665	-2.5678	-1.1014	-0.2534	-0.829	-0.3912	-0.4674	-0.9993	3-isopropylmalate/(R)-2-methylmalate dehydratase small subunit [EC:4.2.1.33 4.2.1.35]
K01703		0.6397	0.8964	0.572	0.8442	0.9647	0.8985	0.6194	0.5242	0.6663	-2.5583	-1.1031	-0.2598	-0.8325	-0.3972	-0.4729	-1.0016	3-isopropylmalate/(R)-2-methylmalate dehydratase large subunit [EC:4.2.1.33 4.2.1.35]
K06287		0.5138	0.8112	0.4274	0.8668	1.0075	1.0041	0.6479	0.5387	0.6907	-2.5749	-1.1056	-0.1769	-0.8216	-0.3632	-0.4424	-1.0235	septum formation protein
K06941		0.534	0.8133	0.4465	0.8965	1.0017	0.9672	0.6073	0.598	0.6692	-2.5688	-1.1021	-0.1404	-0.8337	-0.4022	-0.4766	-1.01	ribosomal RNA large subunit methyltransferase N [EC:2.1.1.-]
K05808		0.5196	0.8321	0.4328	0.9183	1.0117	0.9666	0.6147	0.5674	0.6067	-2.6058	-1.0831	-0.1544	-0.809	-0.3697	-0.4458	-1.002	putative sigma-54 modulation protein
K05515		0.4662	0.732	0.3419	0.7773	0.8455	0.876	0.7744	0.5898	0.5173	-2.9756	-0.8968	-0.0814	-0.6324	-0.2465	-0.3075	-0.7801	penicillin-binding protein 2
K04079		0.4611	0.7189	0.3816	0.7568	0.8645	0.8658	0.573	0.5483	0.5903	-3.0212	-0.8808	0.0906	-0.613	-0.2304	-0.3018	-0.8037	molecular chaperone HtpG
K08303		0.455	0.7355	0.4014	0.7648	0.901	0.9041	0.6162	0.4655	0.6376	-2.9946	-0.8804	-0.1137	-0.6094	-0.2117	-0.2824	-0.7889	putative protease [EC:3.4.-.-]
K03526		0.4406	0.7264	0.3882	0.7222	0.8787	0.8532	0.5505	0.4782	0.6084	-3.0995	-0.8088	-0.042	-0.5448	-0.1659	-0.2367	-0.7488	(E)-4-hydroxy-3-methylbut-2-enyl-diphosphate synthase [EC:1.17.7.1]
K07391		0.4687	0.7274	0.4035	0.7672	0.8605	0.8529	0.5899	0.4718	0.5875	-3.0757	-0.8176	-0.0881	-0.5557	-0.1821	-0.2521	-0.7579	magnesium chelatase family protein
K00099		0.4725	0.7191	0.3937	0.7582	0.8665	0.866	0.5739	0.4985	0.6061	-3.0583	-0.832	-0.0517	-0.5718	-0.1991	-0.269	-0.7727	1-deoxy-D-xylulose-5-phosphate reductoisomerase [EC:1.1.1.267]
K01770		0.4509	0.7215	0.3885	0.7613	0.8721	0.8676	0.5762	0.4866	0.59	-3.0737	-0.8198	-0.0594	-0.5588	-0.1859	-0.2558	-0.7614	2-C-methyl-D-erythritol 2,4-cyclodiphosphate synthase [EC:4.6.1.12]
K14441		0.4653	0.7203	0.3995	0.7582	0.8641	0.8573	0.5824	0.4899	0.5973	-3.0692	-0.8203	-0.0603	-0.5617	-0.1905	-0.2602	-0.7724	ribosomal protein S12 methylthiotransferase [EC:2.-.-.-]
K01681		0.4439	0.7845	0.4032	0.769	0.9782	0.9241	0.5504	0.4884	0.6935	-2.8804	-0.961	-0.1029	-0.6781	-0.2321	-0.3086	-0.872	aconitate hydratase 1 [EC:4.2.1.3]
K01338		0.5015	0.7269	0.4586	0.7643	0.8513	0.8921	0.6044	0.5717	0.6733	-2.936	-0.903	-0.114	-0.6438	-0.2666	-0.3371	-0.8436	ATP-dependent Lon protease [EC:3.4.21.53]
K01885		0.5227	0.7369	0.4085	0.7844	0.879	0.9076	0.5965	0.5558	0.6867	-2.8969	-0.9352	-0.0917	-0.6642	-0.2735	-0.3461	-0.8707	glutamyl-tRNA synthetase [EC:6.1.1.17]
K01012		0.5489	0.7478	0.4554	0.7403	0.8696	0.8352	0.5779	0.5256	0.5908	-3.0186	-0.8521	-0.1139	-0.5947	-0.2247	-0.2938	-0.7936	biotin synthetase [EC:2.8.1.6]
K03527		0.5003	0.7351	0.4216	0.7978	0.8831	0.8537	0.546	0.5581	0.5867	-2.9986	-0.8664	-0.0321	-0.6127	-0.2484	-0.3167	-0.8073	4-hydroxy-3-methylbut-2-enyl diphosphate reductase [EC:1.17.1.2]
K01950		0.5035	0.7123	0.4152	0.7897	0.8537	0.8778	0.6139	0.5203	0.6165	-2.999	-0.853	-0.0788	-0.6099	-0.2381	-0.3095	-0.8146	NAD+ synthase (glutamine-hydrolysing) [EC:6.3.5.1]
K06168		0.4781	0.7323	0.3965	0.7731	0.8844	0.8838	0.5824	0.5048	0.6155	-3.0074	-0.8689	-0.0638	-0.6005	-0.2159	-0.2878	-0.8067	bifunctional enzyme involved in thiolation and methylation of tRNA
K00962		0.4864	0.7447	0.4032	0.7834	0.8923	0.8978	0.5967	0.5139	0.6268	-2.9595	-0.8977	-0.0787	-0.6269	-0.2355	-0.3086	-0.8384	polyribonucleotide nucleotidyltransferase [EC:2.7.7.8]
K00528		0.4703	0.7824	0.4384	0.7748	0.9398	0.9328	0.6612	0.3101	0.6968	-2.9306	-0.8774	-0.4035	-0.6012	-0.1592	-0.2357	-0.7991	ferredoxin--NADP+ reductase [EC:1.18.1.2]
K11755		0.3248	0.7689	0.2897	0.8502	1.01	1.0114	0.6084	0.3821	0.6836	-2.9101	-1.053	-0.148	-0.4905	-0.3936	-0.3273	-0.6065	phosphoribosyl-ATP pyrophosphohydrolase / phosphoribosyl-AMP cyclohydrolase [EC:3.6.1.31 3.5.4.19]
K02566		0.846	0.7513	0.583	1.0897	0.8245	0.827	0.607	0.949	0.506	-0.9734	-1.6396	0.3307	-1.0812	-1.3221	-1.1803	-1.1175	NagD protein
K07458		0.835	0.8279	0.6382	1.03	0.9084	0.8146	0.5128	0.9654	0.4582	-0.8912	-1.6475	0.2909	-1.098	-1.3437	-1.1976	-1.1033	DNA mismatch endonuclease, patch repair protein [EC:3.1.-.-]
K09007		0.8494	0.8408	0.6018	1.0834	0.9699	0.7392	0.1815	1.0308	0.4539	-0.8926	-1.5745	0.4931	-1.1512	-1.324	-1.1766	-1.1249	hypothetical protein
K08321		0.7943	0.8597	0.6026	1.0475	0.949	0.7422	0.2867	0.9959	0.427	-0.8706	-1.6669	0.5488	-1.0506	-1.3707	-1.2125	-1.0823	putative autoinducer-2 (AI-2) aldolase [EC:4.1.2.-]
K01974		0.7841	0.8521	0.5784	1.058	0.9602	0.7536	0.2593	1.0034	0.4233	-0.8183	-1.6287	0.5744	-1.0891	-1.3603	-1.2493	-1.101	RNA 3'-terminal phosphate cyclase [EC:6.5.1.4]
K07714		0.7741	0.8389	0.6074	1.0086	0.9056	0.7823	0.3874	0.9755	0.4504	-0.6976	-1.5995	0.5407	-1.1982	-1.3374	-1.361	-1.0772	two-component system, NtrC family, response regulator AtoC
K01941		0.7812	0.8545	0.5796	1.054	0.9551	0.7477	0.2545	0.9969	0.4189	-0.6566	-1.6099	0.5645	-1.1798	-1.4066	-1.2888	-1.0651	urea carboxylase [EC:6.3.4.6]
K09946		0.7823	0.8536	0.5669	1.07	0.9673	0.7515	0.2325	1.0126	0.4045	-0.732	-1.6648	0.5639	-1.1157	-1.3353	-1.2733	-1.0841	hypothetical protein
K00041		1.0553	1.0155	1.1112	0.636	0.6904	0.2881	0.5008	0.8615	0.6787	-0.8368	-1.5952	0.3771	-1.1635	-1.403	-1.2458	-0.9702	tagaturonate reductase [EC:1.1.1.58]
K01299		0.9856	0.9577	0.9606	0.7719	0.7924	0.5542	0.4651	0.8226	0.7091	-0.3771	-1.5466	0.0512	-1.2829	-1.4795	-1.3478	-1.0365	carboxypeptidase Taq [EC:3.4.17.19]
K00433		1.0276	1.0111	1.014	0.828	0.8226	0.5014	0.4883	0.8039	0.6742	-0.5584	-1.5041	-0.0754	-1.2051	-1.3911	-1.2604	-1.1767	chloride peroxidase [EC:1.11.1.10]
K09927		1.0579	1.0398	1.0429	0.8385	0.8328	0.4806	0.4656	0.809	0.6697	-0.7239	-1.5313	-0.1443	-1.134	-1.3371	-1.2127	-1.1535	hypothetical protein
K03335		1.0569	1.0353	1.0375	0.8305	0.8235	0.468	0.4505	0.8118	0.6657	-0.7225	-1.572	-0.0895	-1.1755	-1.3927	-1.2534	-0.9742	inosose dehydratase [EC:4.2.1.44]
K12452		0.6702	0.7732	0.9377	0.5246	0.3644	0.6325	0.7904	1.1788	0.8488	-0.932	-1.3186	0.5125	-1.3314	-1.5805	-1.3866	-0.684	CDP-6-deoxy-D-xylo-4-hexulose-3-dehydrase
K01197		0.7782	0.5429	0.6253	0.5729	0.9088	0.5548	0.5564	1.1156	1.1572	-0.9014	-1.1885	0.3423	-1.4773	-1.6111	-1.3625	-0.6137	hyaluronoglucosaminidase [EC:3.2.1.35]
K01457		0.7632	0.8305	0.5646	1.0345	0.9376	0.7331	0.2449	0.9804	0.4078	-0.6376	-1.7262	0.5504	-1.2588	-1.5183	-1.365	-0.5411	allophanate hydrolase [EC:3.5.1.54]
K06886		0.7333	0.7943	0.5766	0.9552	0.858	0.7418	0.3705	0.9236	0.4308	-0.2211	-1.6371	0.5083	-1.3597	-1.6932	-1.4692	-0.5122	hemoglobin
K09151		0.7912	0.7848	0.621	0.9493	0.8695	0.7114	0.3222	0.912	0.5021	-0.4391	-1.5558	0.5275	-1.3538	-1.5335	-1.6551	-0.4538	hypothetical protein
K12658		0.7698	0.8232	0.6079	0.9848	0.9081	0.7459	0.3574	0.9421	0.4863	-0.493	-1.4229	0.5958	-1.2166	-1.4872	-1.472	-1.1296	4-hydroxyproline epimerase [EC:5.1.1.8]
K01053		0.7742	0.8341	0.6011	1.0164	0.9297	0.7474	0.3111	0.9678	0.4571	-0.5465	-1.4499	0.5813	-1.2337	-1.4356	-1.4512	-1.1034	gluconolactonase [EC:3.1.1.17]
K01502		0.7682	0.8259	0.594	1.0005	0.9175	0.7422	0.324	0.9543	0.463	-0.4433	-1.497	0.5829	-1.3357	-1.3625	-1.5148	-1.0192	aliphatic nitrilase [EC:3.5.5.7]
K14519		0.7706	0.829	0.5941	1.0065	0.9222	0.7445	0.3205	0.9591	0.4613	-0.4456	-1.5011	0.5818	-1.2646	-1.3746	-1.4511	-1.1524	NADP-dependent aldehyde dehydrogenase [EC:1.2.1.4]
K09930		0.764	0.8155	0.6082	0.9715	0.8976	0.741	0.3669	0.93	0.4916	-0.3898	-1.4799	0.5962	-1.3192	-1.4422	-1.4616	-1.0899	hypothetical protein
K03223		0.76	0.8065	0.6223	0.9516	0.8817	0.7397	0.3974	0.9126	0.5087	-0.3593	-1.4318	0.6041	-1.2211	-1.4949	-1.498	-1.1796	type III secretion protein SctL
K13529		0.7983	0.7936	0.639	0.9466	0.8751	0.7252	0.3636	0.9147	0.5324	-0.3112	-1.4068	0.5628	-1.3261	-1.4199	-1.5735	-1.1139	AraC family transcriptional regulator, regulatory protein of adaptative response / DNA-3-methyladenine glycosylase II [EC:3.2.2.21]
K00612		0.7567	0.8059	0.6085	0.9544	0.8835	0.7356	0.3785	0.9196	0.4973	-0.3699	-1.444	0.6268	-1.3492	-1.3809	-1.5919	-1.0308	carbamoyltransferase [EC:2.1.3.-]
K07123		0.7592	0.8077	0.6128	0.9544	0.8847	0.7373	0.3853	0.9154	0.5028	-0.3468	-1.4168	0.6012	-1.323	-1.4613	-1.5629	-1.0499	None
K05882		0.7624	0.8136	0.6143	0.9688	0.895	0.7394	0.367	0.9279	0.4912	-0.3937	-1.3867	0.5959	-1.3113	-1.4585	-1.5679	-1.0574	aryl-alcohol dehydrogenase (NADP+) [EC:1.1.1.91]
K14623		0.8001	0.7831	0.706	0.9774	0.8348	0.7771	0.515	0.9043	0.581	-0.59	-1.5968	0.3982	-1.1678	-1.4166	-1.3039	-1.2019	DNA-damage-inducible protein D
K09701		0.7659	0.8231	0.5925	0.9966	0.9144	0.74	0.3249	0.9505	0.4634	-0.4838	-1.7135	0.5813	-1.0868	-1.5354	-1.2562	-1.0769	hypothetical protein
K00839		0.7731	0.8429	0.5819	1.0364	0.9408	0.7406	0.2672	0.9903	0.4293	-0.5229	-1.5511	0.5703	-1.1699	-1.5073	-1.3366	-1.0851	aminotransferase [EC:2.6.1.-]
K09932		0.7739	0.8359	0.5952	1.0235	0.9344	0.7462	0.2956	0.9741	0.4459	-0.5517	-1.5979	0.5748	-1.1795	-1.4338	-1.3448	-1.0918	hypothetical protein
K08995		0.7688	0.8241	0.6011	0.9921	0.9121	0.7437	0.3414	0.9473	0.475	-0.4681	-1.6004	0.5905	-1.2317	-1.4484	-1.3227	-1.125	putative membrane protein
K09958		0.7693	0.8295	0.5873	1.0119	0.9254	0.7421	0.3044	0.9637	0.4517	-0.4513	-1.5764	0.5751	-1.2092	-1.5241	-1.3344	-1.0649	hypothetical protein
K07222		0.7684	0.8317	0.586	1.0239	0.9324	0.7411	0.2811	0.9732	0.4349	-0.4194	-1.5707	0.5651	-1.2014	-1.4828	-1.3954	-1.0681	putative flavoprotein involved in K+ transport
K07481		0.8756	0.8613	0.7841	0.9276	0.8128	0.8987	0.8214	0.7752	0.5318	-0.6892	-1.3872	-0.1063	-1.192	-1.4362	-1.3543	-1.1232	transposase, IS5 family
K01029		0.9076	0.7606	0.8467	0.8339	0.7486	0.8016	0.8225	0.8327	0.5927	-0.3179	-1.4334	-0.1113	-1.3587	-1.4593	-1.4295	-1.0366	3-oxoacid CoA-transferase subunit B [EC:2.8.3.5]
K11312		0.737	0.8048	0.7229	0.9017	0.8446	0.927	0.8419	0.7912	0.465	-0.343	-1.39	0.0598	-1.3609	-1.4786	-1.455	-1.0683	cupin 2 domain-containing protein
K02484		0.5834	0.772	0.5959	0.8323	0.8942	0.8836	0.7015	0.6764	0.7902	-0.1607	-1.4205	0.3295	-1.3761	-1.5705	-1.5355	-0.9956	two-component system, OmpR family, sensor kinase [EC:2.7.13.3]
K01205		0.6041	0.7625	0.6087	0.8134	0.8606	0.8448	0.6822	0.7141	0.7507	-0.2722	-1.2467	0.5001	-1.3203	-1.6003	-1.6638	-1.0379	alpha-N-acetylglucosaminidase [EC:3.2.1.50]
K02481		0.6304	0.7658	0.6165	0.825	0.862	0.8536	0.7021	0.7068	0.7582	-0.2631	-1.2278	0.4142	-1.3316	-1.6048	-1.632	-1.0752	two-component system, NtrC family, response regulator
K01960		0.6182	0.766	0.6211	0.8236	0.8651	0.8649	0.7188	0.6908	0.7712	-0.2755	-1.2287	0.393	-1.325	-1.5988	-1.6463	-1.0582	pyruvate carboxylase subunit B [EC:6.4.1.1]
K01278		0.6226	0.7633	0.6244	0.8235	0.8624	0.8654	0.7242	0.6964	0.7664	-0.275	-1.2297	0.3817	-1.3141	-1.6141	-1.6388	-1.0587	dipeptidyl-peptidase 4 [EC:3.4.14.5]
K01186		0.6905	0.796	0.695	0.8076	0.8496	0.8045	0.6582	0.7102	0.7496	-0.2652	-1.2326	0.3801	-1.3335	-1.6229	-1.5978	-1.0894	sialidase-1 [EC:3.2.1.18]
K01144		0.6487	0.7744	0.6567	0.8288	0.8647	0.868	0.727	0.693	0.791	-0.259	-1.2123	0.2579	-1.3408	-1.6062	-1.5928	-1.0992	exodeoxyribonuclease V [EC:3.1.11.5]
K07164		0.6422	0.7746	0.6331	0.8373	0.8708	0.8652	0.7129	0.6939	0.7681	-0.2484	-1.2195	0.3108	-1.3182	-1.575	-1.6573	-1.0904	None
K00811		0.6359	0.7778	0.6382	0.8355	0.8733	0.8755	0.7347	0.6824	0.7751	-0.2607	-1.2141	0.2784	-1.3108	-1.6043	-1.6298	-1.0871	aspartate aminotransferase [EC:2.6.1.1]
K09939		0.6327	0.7791	0.6359	0.8343	0.8752	0.8743	0.7288	0.6767	0.7829	-0.261	-1.2149	0.286	-1.3185	-1.6076	-1.6313	-1.0724	hypothetical protein
K09011		0.6269	0.7782	0.6307	0.8345	0.8792	0.8763	0.7276	0.6736	0.7919	-0.2614	-1.2161	0.2839	-1.3082	-1.5991	-1.647	-1.0712	D-citramalate synthase [EC:2.3.1.182]
K07405		0.6397	0.775	0.6378	0.8322	0.8728	0.8724	0.7281	0.6783	0.7829	-0.2506	-1.2086	0.2774	-1.3083	-1.5988	-1.6562	-1.0739	alpha-amylase [EC:3.2.1.1]
K01277		0.6313	0.7774	0.6343	0.8344	0.8754	0.8752	0.7308	0.6776	0.7826	-0.2573	-1.2121	0.2811	-1.3065	-1.5974	-1.6549	-1.0719	dipeptidyl-peptidase III [EC:3.4.14.4]
K09789		0.6179	0.7873	0.6346	0.8313	0.8876	0.8785	0.7222	0.6713	0.7894	-0.2636	-1.2286	0.2849	-1.3252	-1.5934	-1.634	-1.0603	hypothetical protein
K01422		0.6246	0.7803	0.6249	0.8339	0.8807	0.8771	0.7312	0.6761	0.7848	-0.2548	-1.2106	0.287	-1.3311	-1.5816	-1.6531	-1.0692	None
K06927		0.819	0.6457	0.6655	0.9002	0.6352	0.8294	0.835	0.7763	0.7	-0.2419	-1.2235	0.3169	-1.3595	-1.5344	-1.6053	-1.1587	None
K01844		0.8283	0.7525	0.8079	0.8403	0.7554	0.8275	0.7963	0.7894	0.6149	-0.2626	-1.2285	0.0563	-1.3002	-1.51	-1.6251	-1.1424	beta-lysine 5,6-aminomutase [EC:5.4.3.3]
K08717		0.7288	0.7865	0.7201	0.8672	0.8206	0.8885	0.8176	0.7765	0.5049	-0.2519	-1.1492	0.1817	-1.3735	-1.549	-1.5491	-1.2197	urea transporter
K00428		0.6338	0.8339	0.6375	0.8967	0.9596	0.9381	0.7261	0.6771	0.8293	-0.5004	-1.4575	0.0343	-1.2649	-1.4508	-1.3697	-1.1231	cytochrome c peroxidase [EC:1.11.1.5]
K03534		0.6617	0.819	0.6785	0.8225	0.8925	0.8692	0.7868	0.7055	0.7784	-0.4338	-1.5801	0.1472	-1.5225	-1.3677	-1.2651	-0.9921	L-rhamnose mutarotase [EC:5.1.3.-]
K02377		0.6909	0.832	0.6984	0.8398	0.9033	0.8559	0.6712	0.6738	0.7837	-0.2296	-1.4627	0.1235	-1.3429	-1.5284	-1.4494	-1.0595	GDP-L-fucose synthase [EC:1.1.1.271]
K01847		0.6334	0.7858	0.6311	0.8492	0.8889	0.8845	0.7256	0.6873	0.7832	-0.3224	-1.3132	0.2737	-1.3212	-1.5795	-1.565	-1.0413	methylmalonyl-CoA mutase [EC:5.4.99.2]
K07588		0.6285	0.7931	0.6319	0.8574	0.9035	0.9035	0.7408	0.6811	0.799	-0.367	-1.3609	0.2354	-1.2998	-1.521	-1.4945	-1.131	LAO/AO transport system kinase [EC:2.7.-.-]
K01815		0.6893	0.8183	0.709	0.8238	0.8817	0.8465	0.6963	0.707	0.8022	-0.4817	-1.4274	0.254	-1.3452	-1.5054	-1.4526	-1.0159	4-deoxy-L-threo-5-hexosulose-uronate ketol-isomerase [EC:5.3.1.17]
K06167		0.6251	0.7996	0.6134	0.8787	0.9207	0.9121	0.717	0.6931	0.7895	-0.4339	-1.5001	0.2125	-1.3293	-1.5225	-1.4465	-0.9291	PhnP protein
K07322		0.6231	0.8157	0.6355	0.875	0.9353	0.9277	0.7439	0.6645	0.8244	-0.4399	-1.4166	0.1155	-1.3053	-1.5004	-1.4457	-1.0527	regulator of cell morphogenesis and NO signaling
K01284		0.6246	0.8008	0.6285	0.8684	0.9176	0.917	0.7424	0.679	0.8061	-0.4452	-1.4148	0.2074	-1.3059	-1.5119	-1.4577	-1.0563	peptidyl-dipeptidase Dcp [EC:3.4.15.5]
K12141		0.6519	0.8071	0.6531	0.8652	0.9123	0.9084	0.7485	0.6631	0.8216	-0.311	-1.2949	0.0593	-1.2866	-1.5336	-1.5348	-1.1297	hydrogenase-4 component F [EC:1.-.-.-]
K12140		0.652	0.8073	0.6532	0.8655	0.9127	0.9088	0.7487	0.6632	0.8218	-0.3123	-1.2975	0.0587	-1.2892	-1.5237	-1.5377	-1.1316	hydrogenase-4 component E [EC:1.-.-.-]
K02474		0.7225	0.8197	0.7268	0.8316	0.8687	0.8495	0.728	0.6754	0.7818	-0.2469	-1.1941	0.047	-1.3224	-1.5846	-1.587	-1.1161	UDP-N-acetyl-D-galactosamine dehydrogenase [EC:1.1.1.-]
K09797		0.7162	0.8259	0.7227	0.8297	0.8782	0.8494	0.7234	0.665	0.7999	-0.2449	-1.1988	0.0289	-1.3247	-1.5992	-1.5779	-1.0938	hypothetical protein
K13990		0.6592	0.7927	0.6641	0.8517	0.884	0.8887	0.7484	0.6734	0.7894	-0.2456	-1.1993	0.1049	-1.2921	-1.5938	-1.6162	-1.1095	glutamate formiminotransferase / formiminotetrahydrofolate cyclodeaminase [EC:2.1.2.5 4.3.1.4]
K03390		0.671	0.7993	0.6526	0.849	0.8882	0.8892	0.7502	0.6734	0.7973	-0.2558	-1.2036	0.0932	-1.338	-1.566	-1.5974	-1.1027	heterodisulfide reductase subunit C [EC:1.8.98.1]
K03388		0.6795	0.7976	0.6572	0.8467	0.8846	0.8876	0.7489	0.6763	0.7977	-0.2514	-1.2108	0.0866	-1.3407	-1.5562	-1.5942	-1.1094	heterodisulfide reductase subunit A [EC:1.8.98.1]
K01192		0.8077	0.8593	0.8202	0.7792	0.8251	0.7452	0.6602	0.6879	0.7589	-0.2982	-1.2667	0.1587	-1.3772	-1.6277	-1.5271	-1.0055	beta-mannosidase [EC:3.2.1.25]
K12257		0.7197	0.8008	0.7216	0.8155	0.846	0.8164	0.6943	0.7014	0.7583	-0.2797	-1.2325	0.2129	-1.3889	-1.6485	-1.5968	-0.9405	SecD/SecF fusion protein
K01812		0.762	0.8695	0.7789	0.8362	0.8941	0.812	0.6447	0.6852	0.7945	-0.262	-1.2627	-0.1073	-1.4025	-1.6233	-1.5086	-0.9109	glucuronate isomerase [EC:5.3.1.12]
K00128		0.7112	0.8212	0.7101	0.8217	0.8783	0.8544	0.6982	0.6575	0.8005	-0.1157	-1.3448	-0.0304	-1.4128	-1.6025	-1.5378	-0.9092	aldehyde dehydrogenase (NAD+) [EC:1.2.1.3]
K07114		0.6457	0.7966	0.6161	0.8539	0.8954	0.869	0.6647	0.6816	0.75	-0.4217	-2.0683	0.147	-1.667	-0.976	-0.8294	-0.9577	uncharacterized protein
K09955		0.7622	0.8582	0.752	0.7619	0.8306	0.7751	0.8005	0.7353	0.7065	-0.5667	-1.8347	0.028	-1.7919	-1.0568	-0.8713	-0.889	hypothetical protein
K01711		0.6816	0.8409	0.6561	0.8414	0.9155	0.8581	0.635	0.6457	0.7661	-0.5843	-2.2174	-0.0813	-1.5792	-0.7852	-0.6171	-0.9759	GDPmannose 4,6-dehydratase [EC:4.2.1.47]
K13747		0.6075	0.7542	0.5592	0.8386	0.8663	0.8804	0.7511	0.7116	0.7322	-0.8469	-2.3004	0.0352	-1.5918	-0.6725	-0.5201	-0.8046	carboxynorspermidine decarboxylase [EC:4.1.1.-]
K00290		0.6184	0.7487	0.5741	0.8306	0.865	0.8754	0.7713	0.7021	0.7464	-0.8586	-2.2974	-0.0212	-1.5924	-0.6588	-0.5054	-0.7983	saccharopine dehydrogenase (NAD+, L-lysine forming) [EC:1.5.1.7]
K00721		0.5358	0.7923	0.5125	0.9309	0.9829	0.96	0.6375	0.665	0.7599	-0.0506	-1.8374	-0.1026	-1.8109	-1.0771	-0.8723	-1.026	dolichol-phosphate mannosyltransferase [EC:2.4.1.83]
K01658		0.6956	0.8364	0.6608	0.8521	0.9107	0.8784	0.7748	0.6982	0.7525	-0.361	-1.825	-0.2707	-1.7923	-1.0251	-0.8331	-0.9524	anthranilate synthase component II [EC:4.1.3.27]
K00766		0.6848	0.8391	0.664	0.8457	0.9272	0.8795	0.7595	0.6784	0.7566	-0.0617	-1.669	-0.4271	-1.8138	-1.1805	-0.9607	-0.9221	anthranilate phosphoribosyltransferase [EC:2.4.2.18]
K01817		0.6773	0.848	0.67	0.85	0.9368	0.8892	0.7575	0.6802	0.7649	-0.1535	-1.6645	-0.3974	-1.8101	-1.1698	-0.9502	-0.928	phosphoribosylanthranilate isomerase [EC:5.3.1.24]
K01609		0.6946	0.8453	0.6715	0.8522	0.9321	0.8843	0.764	0.6832	0.7574	-0.1573	-1.6614	-0.4104	-1.8064	-1.1695	-0.9508	-0.9288	indole-3-glycerol phosphate synthase [EC:4.1.1.48]
K06921		0.6138	0.7113	0.6367	0.7857	0.8591	0.8572	0.7974	0.7444	0.7761	-0.4949	-1.6394	0.3778	-1.7682	-1.2453	-1.1691	-0.8427	None
K06001		0.707	0.8113	0.6948	0.8164	0.861	0.8574	0.7903	0.7015	0.766	-0.4709	-1.6219	0.0786	-1.7647	-1.2245	-1.1359	-0.8664	tryptophan synthase beta chain [EC:4.2.1.20]
K08974		0.7689	0.8523	0.7858	0.8188	0.8621	0.8261	0.7749	0.7002	0.7813	-0.4398	-1.5392	-0.1637	-1.7281	-1.2468	-1.151	-0.9015	putative membrane protein
K01451		0.8403	0.6584	0.7632	0.7983	0.7597	0.9091	0.6528	0.9631	0.9956	-0.8803	-1.5993	-0.1797	-1.073	-1.3485	-1.1765	-1.0831	hippurate hydrolase [EC:3.5.1.32]
K07132		0.9718	0.848	0.8173	0.9088	0.7621	0.9094	0.7619	0.8043	0.488	-1.1064	-1.5284	0.006	-1.1131	-1.2774	-1.1594	-1.0927	None
K01034		1.0509	0.7999	0.9107	0.903	0.7405	0.8222	0.8623	0.872	0.5426	-1.1452	-1.4963	-0.4904	-1.0463	-1.2024	-1.0976	-1.0258	acetate CoA-transferase alpha subunit [EC:2.8.3.8]
K02106		1.167	1.0157	0.9992	0.7123	0.481	1.0969	0.5131	0.6364	0.6251	-0.8787	-1.6853	-0.326	-1.0129	-1.3052	-1.2211	-0.8175	short-chain fatty acids transporter
K07316		1.1866	0.8517	0.8624	0.8841	0.5302	0.744	0.7704	0.7273	0.853	-0.7943	-1.2476	-0.5018	-1.2727	-1.4815	-1.3499	-0.7619	adenine-specific DNA-methyltransferase [EC:2.1.1.72]
K09690		0.9304	0.8353	0.8713	0.6786	0.6629	0.5633	0.8474	0.8553	0.65	-0.1109	-1.7544	-0.1919	-1.8548	-1.1518	-1.0119	-0.8188	lipopolysaccharide transport system permease protein
K07576		0.9161	0.8435	0.9059	0.7178	0.6718	0.5671	0.8407	0.8635	0.6945	-0.5398	-1.719	-0.2054	-1.9619	-0.9753	-0.8607	-0.7589	metallo-beta-lactamase family protein
K01209		0.8812	0.9196	0.8945	0.7404	0.8063	0.6994	0.8028	0.7221	0.7252	-0.55	-1.7733	-0.3766	-1.7637	-1.0203	-0.8508	-0.8566	alpha-N-arabinofuranosidase [EC:3.2.1.55]
K07443		0.9582	0.8348	0.864	0.6208	0.5224	0.5837	0.9545	0.8798	0.5792	-0.2193	-1.8929	0.1022	-1.5785	-1.2286	-1.078	-0.9022	methylated-DNA-protein-cysteine methyltransferase related protein
K01813		0.9644	0.9126	1.0196	0.4645	0.5215	0.3563	1.0629	0.9457	0.4838	-0.2803	-1.7701	0.1383	-1.5928	-1.2715	-1.0994	-0.8554	L-rhamnose isomerase [EC:5.3.1.14]
K00848		0.9504	0.8953	1.0498	0.478	0.519	0.371	1.0282	0.9498	0.5539	-0.2952	-1.7375	0.0718	-1.6121	-1.2928	-1.1207	-0.8088	rhamnulokinase [EC:2.7.1.5]
K00010		0.9734	0.9252	0.9398	0.6988	0.6843	0.521	0.9568	0.9154	0.5822	-0.6874	-1.8098	-0.2631	-1.4867	-1.1578	-0.9936	-0.7984	myo-inositol 2-dehydrogenase [EC:1.1.1.18]
K00048		0.95	0.8433	0.9735	0.5286	0.5878	0.4826	0.9549	0.9439	0.6792	-0.9233	-1.8078	0.2122	-1.5203	-1.096	-0.9417	-0.8669	lactaldehyde reductase [EC:1.1.1.77]
K01818		0.4803	0.2541	0.3498	0.467	0.0507	0.7637	1.621	1.3101	0.2292	-1.5503	-1.8631	0.866	-1.333	-0.7437	-0.5533	-0.3485	L-fucose isomerase [EC:5.3.1.25]
K01212		0.845	0.8092	0.8627	0.4846	0.5269	0.4256	0.93	0.9249	0.5027	-0.7334	-1.949	0.6388	-1.8734	-0.9586	-0.8078	-0.6283	levanase [EC:3.2.1.65]
K01155		0.7808	0.5192	0.4503	0.4476	0.3043	0.6368	1.2044	1.0372	0.3625	-0.7648	-2.0795	0.6287	-2.1444	-0.5678	-0.4507	-0.3646	type II restriction enzyme [EC:3.1.21.4]
K01971		0.5574	0.6064	0.4233	0.7582	0.6616	0.6789	0.9069	0.9825	0.2503	-0.5763	-2.0442	0.6743	-2.1896	-0.7442	-0.6428	-0.3028	DNA ligase (ATP) [EC:6.5.1.1]
K01596		0.683	0.6544	0.4334	0.6966	0.6053	0.7271	1.0844	0.9354	0.3458	-0.7524	-2.0487	0.1763	-2.2314	-0.5425	-0.4338	-0.3329	phosphoenolpyruvate carboxykinase (GTP) [EC:4.1.1.32]
K06402		0.5942	0.6003	0.454	0.7032	0.607	0.7427	1.0829	0.9343	0.3202	-0.804	-2.1417	0.2093	-2.1842	-0.5183	-0.4031	-0.1969	stage IV sporulation protein FB [EC:3.4.24.-]
K10979		0.5245	0.5613	0.4112	0.7049	0.6189	0.758	1.1257	0.9626	0.2344	-0.7045	-2.0232	0.2108	-2.3425	-0.4933	-0.3803	-0.1683	DNA end-binding protein Ku
K08138		0.6597	0.3593	-0.0437	0.8643	0.4967	0.7821	0.8831	1.2	0.5026	-0.77	-1.5065	1.3299	-1.1467	-1.3136	-1.3	-0.9971	MFS transporter, SP family, xylose:H+ symportor
K07713		0.7361	0.5632	0.5814	0.8028	0.5597	0.7721	0.7186	1.0375	0.4839	-0.7251	-1.5509	1.0546	-1.1731	-1.421	-1.2803	-1.1594	two-component system, NtrC family, response regulator HydG
K08169		0.7207	0.578	0.5317	0.9237	0.6007	0.8619	0.8082	1.0151	0.4088	-1.2094	-1.6188	0.9035	-1.0424	-1.2902	-1.1425	-1.0489	MFS transporter, DHA2 family, multidrug resistance protein
K06143		0.6376	0.5947	0.5569	0.7453	0.6628	0.775	0.6379	1.1437	0.2338	-0.9914	-1.6827	1.232	-1.0157	-1.3407	-1.1518	-1.0375	inner membrane protein
K03077		0.6695	0.7509	0.5398	0.9517	0.8481	0.7541	0.4368	1.0971	0.2527	-1.0806	-1.6101	0.9849	-1.0613	-1.3034	-1.151	-1.0791	L-ribulose-5-phosphate 4-epimerase [EC:5.1.3.4]
K01991		0.1724	0.7559	0.1038	1.0445	1.1695	1.1078	0.4111	0.7903	0.6929	-1.58	-1.8782	0.6077	-0.6991	-1.178	-0.797	-0.7236	polysaccharide export outer membrane protein
K03559		0.4882	0.8544	0.3061	1.1523	1.1614	1.0379	0.3765	0.8306	0.6079	-1.3914	-1.8142	0.1915	-0.8227	-1.2287	-0.9039	-0.8458	biopolymer transport protein ExbD
K03082		0.7818	0.8847	0.471	1.1971	1.0488	0.7381	-0.0137	1.1237	0.238	-1.308	-1.669	0.52	-0.9767	-1.2781	-1.0885	-0.6691	hexulose-6-phosphate isomerase [EC:5.-.-.-]
K13979		0.7815	0.8811	0.4938	1.184	1.0398	0.7369	0.0125	1.1082	0.254	-1.3237	-1.6554	0.5272	-1.0214	-1.2598	-1.1068	-0.6518	uncharacterized zinc-type alcohol dehydrogenase-like protein [EC:1.-.-.-]
K00675		0.7625	0.8587	0.4645	1.1666	1.0333	0.8195	0.0026	1.0927	0.2702	-1.4233	-1.6839	0.5274	-0.938	-1.2381	-1.0516	-0.6632	N-hydroxyarylamine O-acetyltransferase [EC:2.3.1.118]
K03809		0.7796	0.8825	0.4771	1.1964	1.0478	0.736	-0.0083	1.1152	0.2398	-1.4126	-1.6749	0.5096	-0.9579	-1.2176	-1.0647	-0.648	Trp repressor binding protein
K03535		0.7883	0.8978	0.4598	1.2281	1.0714	0.7402	-0.0516	1.14	0.2123	-1.1968	-1.6818	0.5086	-0.9261	-1.2085	-1.0559	-0.9258	MFS transporter, ACS family, glucarate transporter
K07127		0.7847	0.8884	0.4855	1.2036	1.0552	0.7403	-0.0161	1.1249	0.2343	-1.261	-1.6698	0.5301	-0.8962	-1.2357	-1.0163	-0.9519	5-hydroxyisourate hydrolase [EC:3.5.2.17]
K04063		0.7887	0.8886	0.5007	1.1928	1.0477	0.7463	0.0166	1.1117	0.2591	-1.2667	-1.6463	0.5218	-0.9386	-1.2022	-1.0516	-0.9684	osmotically inducible protein OsmC
K12957		0.7848	0.8864	0.4782	1.1944	1.0481	0.74	0.0012	1.1127	0.2463	-1.525	-1.6059	0.5234	-0.8584	-1.1455	-0.9733	-0.9074	uncharacterized zinc-type alcohol dehydrogenase-like protein [EC:1.-.-.-]
K11744		0.7877	0.8837	0.4977	1.175	1.0366	0.7451	0.0453	1.0977	0.2785	-1.4712	-1.5968	0.5295	-0.9031	-1.1698	-1.0102	-0.9258	AI-2 transport protein TqsA
K11745		0.7871	0.8838	0.4942	1.1772	1.0382	0.7442	0.0392	1.0994	0.2729	-1.4884	-1.5978	0.5292	-0.893	-1.1709	-0.9913	-0.924	glutathione-regulated potassium-efflux system ancillary protein KefC
K08970		0.7882	0.8836	0.4994	1.1729	1.0355	0.7459	0.0507	1.0961	0.2812	-1.4149	-1.6222	0.53	-0.914	-1.2038	-1.0016	-0.9269	nickel/cobalt exporter
K00673		0.7877	0.8882	0.4841	1.1932	1.0486	0.7451	0.0119	1.1123	0.2545	-1.4208	-1.6114	0.5236	-0.8881	-1.1865	-1.0126	-0.9298	arginine N-succinyltransferase [EC:2.3.1.109]
K03669		0.7877	0.8883	0.4839	1.1938	1.0492	0.7432	0.0098	1.1125	0.2541	-1.4227	-1.6178	0.5234	-0.8895	-1.1805	-1.0043	-0.9311	membrane glycosyltransferase [EC:2.4.1.-]
K09915		0.7876	0.888	0.4841	1.1928	1.0481	0.745	0.0106	1.112	0.2557	-1.4461	-1.6021	0.5236	-0.8875	-1.1752	-1.0021	-0.9345	hypothetical protein
K03670		0.7874	0.8886	0.4818	1.1963	1.0504	0.7427	0.005	1.1142	0.2527	-1.4359	-1.6111	0.5216	-0.8864	-1.1782	-1.0009	-0.9283	periplasmic glucans biosynthesis protein
K04771		0.7875	0.8878	0.4846	1.1921	1.0476	0.7432	0.0119	1.1114	0.2555	-1.4343	-1.6192	0.524	-0.8847	-1.1712	-1.0046	-0.9316	serine protease Do [EC:3.4.21.107]
K08984		0.7799	0.861	0.5345	1.1069	0.99	0.7453	0.1549	1.0424	0.3503	-1.1309	-1.7292	0.5412	-1.063	-1.3504	-1.2125	-0.6204	putative membrane protein
K00372		0.7823	0.8732	0.521	1.1492	1.0188	0.7436	0.0823	1.0776	0.3073	-1.1536	-1.6923	0.5225	-1.088	-1.3351	-1.1396	-0.669	nitrate reductase catalytic subunit [EC:1.7.99.4]
K09023		0.7873	0.8661	0.5494	1.1051	0.9914	0.752	0.18	1.0414	0.3699	-1.0678	-1.6961	0.5552	-0.9979	-1.2973	-1.1524	-0.9862	protein RutD
K07641		0.7869	0.863	0.5563	1.0938	0.9842	0.7527	0.1986	1.0326	0.3825	-1.0077	-1.6967	0.5587	-1.005	-1.3208	-1.1505	-1.0287	two-component system, OmpR family, sensor histidine kinase CreC [EC:2.7.13.3]
K07663		0.7869	0.863	0.5563	1.0938	0.9842	0.7527	0.1986	1.0326	0.3825	-1.0077	-1.6967	0.5587	-1.005	-1.3208	-1.1505	-1.0287	two-component system, OmpR family, catabolic regulation response regulator CreB
K07722		0.8471	0.8353	0.5672	1.1162	0.9976	0.8112	0.0969	1.0506	0.421	-1.2354	-1.6215	0.4417	-0.9793	-1.247	-1.0745	-1.027	CopG family transcriptional regulator, nickel-responsive regulator
K01630		0.8717	0.8652	0.5987	1.1189	0.9868	0.7155	0.1191	1.0645	0.3831	-1.2596	-1.641	0.4544	-0.9673	-1.2324	-1.0751	-1.0026	2-dehydro-3-deoxyglucarate aldolase [EC:4.1.2.20]
K00117		0.7911	0.8753	0.54	1.1304	1.0091	0.7539	0.1438	1.063	0.3465	-1.1071	-1.6168	0.5467	-1.0339	-1.2618	-1.1405	-1.0396	quinoprotein glucose dehydrogenase [EC:1.1.5.2]
K07267		0.7934	0.8835	0.5212	1.1574	1.0272	0.753	0.0995	1.0845	0.3164	-1.1882	-1.5705	0.5335	-1.0516	-1.2598	-1.1224	-0.977	porin
K02371		0.6634	0.9351	0.6884	0.9148	1.0568	0.9908	0.5543	0.525	0.8319	-1.3988	-0.7331	-0.2359	-1.3356	-0.5886	-1.1132	-1.7556	enoyl-[acyl carrier protein] reductase II [EC:1.3.1.-]
K07238		0.6728	0.8717	0.6382	0.8809	0.9889	1.0058	0.7855	0.6049	0.8491	-1.4894	-0.923	-0.5222	-1.4382	-0.4968	-0.8243	-1.604	zinc transporter, ZIP family
K07005		0.808	0.9493	0.7529	0.818	0.9668	0.8857	0.7351	0.6215	0.8173	-1.2874	-0.9805	-0.4218	-1.5439	-0.6152	-0.9385	-1.5673	None
K04517		0.6726	0.8831	0.6236	0.9238	1.027	1.0174	0.7653	0.6237	0.8089	-1.281	-0.9576	-0.507	-1.5371	-0.5817	-0.9137	-1.5672	prephenate dehydrogenase [EC:1.3.1.12]
K01006		0.6486	0.8711	0.5936	0.9135	1.0147	1.0098	0.7566	0.6679	0.7784	-1.2441	-0.9872	-0.277	-1.5733	-0.609	-0.9439	-1.6198	pyruvate,orthophosphate dikinase [EC:2.7.9.1]
K14652		0.5943	0.7538	0.5687	0.9594	1.0658	1.0278	0.719	0.6807	0.8869	-1.0015	-1.1068	-0.1426	-1.5309	-0.8322	-1.0981	-1.5444	3,4-dihydroxy 2-butanone 4-phosphate synthase / GTP cyclohydrolase II [EC:4.1.99.12 3.5.4.25]
K01790		0.508	0.7729	0.5151	0.9515	1.0726	1.0717	0.7946	0.679	0.8458	-1.0716	-1.1138	-0.0991	-1.538	-0.7988	-1.0598	-1.5302	dTDP-4-dehydrorhamnose 3,5-epimerase [EC:5.1.3.13]
K00067		0.856	0.9027	0.8735	0.7996	0.9127	0.7297	0.6914	0.7267	0.7674	-0.9156	-1.1055	-0.152	-1.6017	-0.7751	-1.0648	-1.645	dTDP-4-dehydrorhamnose reductase [EC:1.1.1.133]
K07133		0.8218	0.8464	0.8197	0.793	0.9167	0.8333	0.6252	0.7459	0.8357	-1.1777	-1.2129	0.0263	-1.532	-0.8646	-1.0072	-1.4695	None
K05349		0.806	0.9222	0.8194	0.8399	0.9193	0.8239	0.6548	0.7082	0.7967	-1.1968	-1.27	-0.0292	-1.5378	-0.9075	-1.0324	-1.3168	beta-glucosidase [EC:3.2.1.21]
K06969		0.707	0.8831	0.6674	0.9314	0.9888	0.9362	0.6837	0.7038	0.7912	-1.6015	-1.0415	-0.2049	-1.3701	-0.7201	-0.9475	-1.407	putative SAM-dependent methyltransferase; ribosomal RNA large subunit methyltransferase I [EC:2.1.1.-]
K06973		0.6458	0.8857	0.5891	0.9202	1.0129	0.9586	0.7612	0.6145	0.7139	-1.7382	-0.8883	-0.2159	-1.4261	-0.4709	-0.8006	-1.5619	None
K03737		0.6547	0.8366	0.6196	0.8581	0.9625	0.977	0.7742	0.6487	0.8161	-1.7688	-0.8935	-0.2783	-1.3881	-0.4787	-0.7922	-1.5479	putative pyruvate-flavodoxin oxidoreductase [EC:1.2.7.-]
K02823		0.6374	0.8425	0.6093	0.8566	0.9779	0.9899	0.7786	0.6236	0.8034	-1.7668	-0.8772	-0.2574	-1.4045	-0.4646	-0.7886	-1.5603	dihydroorotate dehydrogenase electron transfer subunit
K07098		0.7747	0.8967	0.6855	0.8392	0.8976	0.8437	0.6647	0.7295	0.7096	-1.892	-0.9193	-0.0453	-1.3373	-0.5305	-0.808	-1.5091	None
K01572		0.7104	0.8876	0.6902	0.774	0.8744	0.8594	0.8742	0.7313	0.6947	-1.7513	-0.9592	-0.0489	-1.4466	-0.5498	-0.8361	-1.5046	oxaloacetate decarboxylase, beta subunit [EC:4.1.1.3]
K07240		0.7179	0.878	0.6728	0.8392	0.9205	0.8668	0.5209	0.6339	0.7602	-2.1951	-0.8084	-0.0039	-1.2377	-0.4258	-0.7283	-1.4112	chromate transporter
K03525		0.6478	0.8316	0.5979	0.8576	0.9367	0.9396	0.724	0.6639	0.7475	-2.0457	-0.8389	-0.1377	-1.2861	-0.4173	-0.7171	-1.5038	type III pantothenate kinase [EC:2.7.1.33]
K00705		0.622	0.8424	0.576	0.8564	0.9642	0.9144	0.6773	0.6897	0.7475	-2.0859	-0.8359	-0.0946	-1.263	-0.4028	-0.7001	-1.5076	4-alpha-glucanotransferase [EC:2.4.1.25]
K00175		0.4779	0.7964	0.4352	0.9443	1.0308	1.0573	0.7702	0.6137	0.7772	-2.0699	-0.8756	-0.0552	-1.2344	-0.5354	-0.7799	-1.3525	2-oxoglutarate ferredoxin oxidoreductase subunit beta [EC:1.2.7.3]
K00174		0.442	0.8045	0.4201	0.9433	1.0463	1.0675	0.7601	0.598	0.7783	-2.102	-0.8618	-0.0477	-1.2237	-0.518	-0.7644	-1.3425	2-oxoglutarate ferredoxin oxidoreductase subunit alpha [EC:1.2.7.3]
K12267		0.6539	0.8904	0.6496	0.9253	1.0161	0.9563	0.6236	0.592	0.7978	-1.9249	-0.9292	-0.1346	-1.2785	-0.621	-0.8682	-1.3485	peptide methionine sulfoxide reductase msrA/msrB [EC:1.8.4.11 1.8.4.12]
K01262		0.6009	0.82	0.6278	0.9213	1.0968	0.9712	0.6858	0.519	0.7926	-2.094	-0.9767	-0.2782	-1.0676	-0.5109	-0.7622	-1.3458	X-Pro aminopeptidase [EC:3.4.11.9]; Xaa-Pro aminopeptidase [EC:3.4.11.9]
K01808		0.5929	0.7657	0.5464	0.7801	0.8465	0.9186	0.9809	0.7468	0.6721	-2.2459	-0.8424	-0.1606	-1.2451	-0.3969	-0.6499	-1.3092	ribose 5-phosphate isomerase B [EC:5.3.1.6]
K07137		0.7373	0.8214	0.7046	0.7633	0.8216	0.8216	0.7733	0.7106	0.7194	-2.2851	-0.9169	-0.2416	-1.2593	-0.3705	-0.5334	-1.2662	None
K03308		0.7622	0.8231	0.7309	0.7296	0.8063	0.8354	0.7885	0.7128	0.7492	-2.2348	-0.9313	-0.2916	-1.2752	-0.3866	-0.5491	-1.2695	neurotransmitter:Na+ symporter, NSS family
K01811		0.8876	0.9729	0.895	0.693	0.8136	0.643	0.7164	0.6894	0.6716	-2.0533	-0.9187	-0.0464	-1.2757	-0.5384	-0.776	-1.374	putative family 31 glucosidase
K03498		0.8768	0.9439	0.8191	0.6009	0.7582	0.6911	0.7064	0.6039	0.635	-2.3789	-0.9849	-0.1953	-1.1195	-0.1565	-0.44	-1.3601	trk system potassium uptake protein TrkH
K00266		0.7133	0.857	0.7006	0.6676	0.8437	0.7801	0.6922	0.5997	0.7037	-2.5502	-1.0268	-0.1479	-0.9887	-0.2415	-0.4367	-1.1662	glutamate synthase (NADPH/NADH) small chain [EC:1.4.1.13 1.4.1.14]
K01880		0.6145	0.7973	0.5709	0.824	0.9002	0.8913	0.7004	0.6385	0.7187	-2.4155	-0.7236	-0.0868	-1.1349	-0.3339	-0.6102	-1.3508	glycyl-tRNA synthetase [EC:6.1.1.14]
K02117		0.5789	0.8055	0.5791	0.797	0.8853	0.8934	0.7195	0.5686	0.7124	-2.5231	-0.6699	-0.1204	-1.0877	-0.273	-0.5535	-1.312	V-type H+-transporting ATPase subunit A [EC:3.6.3.14]
K02121		0.567	0.8005	0.5549	0.7997	0.8902	0.8975	0.7223	0.5572	0.7145	-2.5478	-0.657	-0.1238	-1.0762	-0.2573	-0.5393	-1.3023	V-type H+-transporting ATPase subunit E [EC:3.6.3.14]
K02118		0.5961	0.806	0.6121	0.7816	0.885	0.8767	0.709	0.5739	0.7117	-2.5273	-0.6675	-0.1422	-1.0845	-0.271	-0.5509	-1.3088	V-type H+-transporting ATPase subunit B [EC:3.6.3.14]
K02123		0.607	0.8	0.5971	0.7975	0.8795	0.8808	0.7204	0.5838	0.7066	-2.5081	-0.6778	-0.1318	-1.0932	-0.2835	-0.5624	-1.3159	V-type H+-transporting ATPase subunit I [EC:3.6.3.14]
K02120		0.6091	0.8001	0.5999	0.7966	0.8769	0.8802	0.7255	0.5849	0.7102	-2.5017	-0.6806	-0.1358	-1.0953	-0.2873	-0.5655	-1.3173	V-type H+-transporting ATPase subunit D [EC:3.6.3.14]
K02124		0.6089	0.7998	0.5997	0.7963	0.8765	0.8798	0.7252	0.5847	0.71	-2.5044	-0.6799	-0.1353	-1.0941	-0.2867	-0.5647	-1.3158	V-type H+-transporting ATPase subunit K [EC:3.6.3.14]
K00929		0.5684	0.8244	0.5969	0.8564	0.964	0.902	0.5593	0.5184	0.7636	-2.4135	-0.5187	-0.0248	-0.9893	-0.3397	-0.7866	-1.4808	butyrate kinase [EC:2.7.2.7]
K01188		0.547	0.8258	0.5313	0.7971	0.9364	0.8758	0.4986	0.5593	0.6909	-2.5365	-0.6526	0.2295	-1.0853	-0.2577	-0.5663	-1.3933	beta-glucosidase [EC:3.2.1.21]
K08978		0.5994	0.8228	0.5595	0.8326	0.9425	0.8953	0.5295	0.5081	0.7741	-2.5167	-0.6374	-0.0646	-1.0617	-0.2555	-0.555	-1.373	putative membrane protein
K07282		0.5901	0.8045	0.5572	0.8182	0.9328	0.8781	0.5143	0.5667	0.7641	-2.5021	-0.6698	0.0816	-1.1013	-0.2831	-0.5873	-1.3639	poly-gamma-glutamate synthesis protein (capsule biosynthesis protein)
K03088		0.7223	0.8576	0.6162	0.8855	0.8979	0.8466	0.5739	0.8023	0.6248	-2.1342	-1.1131	0.2099	-1.2261	-0.6243	-0.7675	-1.1717	RNA polymerase sigma-70 factor, ECF subfamily
K00012		0.6521	0.9047	0.5813	0.8365	0.9447	0.8364	0.5989	0.6007	0.5298	-2.5504	-1.1379	0.0765	-0.8537	-0.4385	-0.5169	-1.0643	UDPglucose 6-dehydrogenase [EC:1.1.1.22]
K03296		0.3866	0.7762	0.3193	0.9698	1.0293	0.9802	0.5109	0.6779	0.5504	-2.6372	-1.1325	0.2722	-0.636	-0.6449	-0.615	-0.8071	hydrophobic/amphiphilic exporter-1 (mainly G- bacteria), HAE1 family
K03564		0.3753	0.8541	0.3556	0.9462	1.1035	1.0565	0.5985	0.5396	0.5991	-2.5409	-1.0141	-0.0008	-0.738	-0.4413	-0.6135	-1.0797	peroxiredoxin Q/BCP [EC:1.11.1.15]
K06142		0.3685	0.8081	0.3617	0.9844	1.1065	1.1058	0.6464	0.5194	0.8048	-2.3643	-0.9917	-0.0531	-0.84	-0.6963	-0.7986	-0.9616	outer membrane protein
K03742		0.4315	0.88	0.3402	0.9591	1.1195	1.1026	0.6741	0.4601	0.6672	-2.3597	-1.2031	-0.2402	-0.9032	-0.3786	-0.4665	-1.0832	competence/damage-inducible protein CinA
K06997		0.5131	0.8382	0.4357	0.9062	1.0645	1.0549	0.6692	0.5419	0.7225	-2.3546	-1.1985	-0.2504	-0.9165	-0.4272	-0.5089	-1.0902	None
K00145		0.5204	0.8656	0.4363	0.9174	1.0561	1.0269	0.6686	0.5252	0.7174	-2.3757	-1.1976	-0.2706	-0.91	-0.413	-0.4988	-1.0684	N-acetyl-gamma-glutamyl-phosphate reductase [EC:1.2.1.38]; N-acetyl-gamma-glutamyl-phosphate/N-acetyl-gamma-aminoadipyl-phosphate reductase [EC:1.2.1.38 1.2.1.-]
K00930		0.5245	0.8796	0.4264	0.9266	1.0705	1.0436	0.6713	0.4994	0.6921	-2.3547	-1.2076	-0.2674	-0.9135	-0.411	-0.4973	-1.0825	acetylglutamate kinase [EC:2.7.2.8]; acetylglutamate/acetylaminoadipate kinase [EC:2.7.2.8 2.7.2.-]
K00765		0.5193	0.8747	0.4079	0.9364	1.1114	1.0863	0.6831	0.4885	0.6784	-2.2703	-1.2357	-0.2583	-0.9527	-0.4418	-0.5256	-1.1018	ATP phosphoribosyltransferase [EC:2.4.2.17]
K01814		0.5087	0.856	0.4268	0.9295	1.0947	1.0825	0.6783	0.5321	0.7225	-2.2516	-1.2383	-0.278	-0.96	-0.4569	-0.5393	-1.1069	phosphoribosylformimino-5-aminoimidazole carboxamide ribotide isomerase [EC:5.3.1.16]
K00013		0.5281	0.847	0.4376	0.9219	1.0875	1.0753	0.6733	0.5432	0.7425	-2.24	-1.2423	-0.286	-0.9648	-0.465	-0.5474	-1.1109	histidinol dehydrogenase [EC:1.1.1.23]
K01736		0.5144	0.8497	0.4366	0.9228	1.089	1.0776	0.6764	0.5445	0.7377	-2.2433	-1.2409	-0.2814	-0.9641	-0.4635	-0.5452	-1.1102	chorismate synthase [EC:4.2.3.5]
K02500		0.5124	0.8494	0.4301	0.9235	1.0902	1.0786	0.6766	0.5418	0.7379	-2.2465	-1.2407	-0.2738	-0.9635	-0.4621	-0.5443	-1.1097	cyclase HisF [EC:4.1.3.-]; cyclase [EC:4.1.3.-]
K02501		0.5134	0.8516	0.4306	0.9247	1.0901	1.0692	0.678	0.543	0.7376	-2.25	-1.2406	-0.2718	-0.9629	-0.4606	-0.5429	-1.1094	glutamine amidotransferase [EC:2.4.2.-]
K00796		0.3719	0.9215	0.2302	1.0926	1.2835	1.1529	0.6435	0.4624	0.6028	-2.0151	-1.3315	-0.2067	-1.0365	-0.4662	-0.556	-1.1492	dihydropteroate synthase [EC:2.5.1.15]
K00937		0.4188	0.9042	0.4483	0.9118	1.1766	1.0729	0.6284	0.5806	0.7109	-2.0513	-1.3594	-0.104	-1.071	-0.4987	-0.5878	-1.1804	polyphosphate kinase [EC:2.7.4.1]
K00794		0.1765	0.5256	0.2081	1.0412	1.2702	1.207	0.4587	0.3879	0.8874	-2.4512	-1.1406	-0.0074	-0.8181	-0.2883	-0.3939	-1.063	6,7-dimethyl-8-ribityllumazine synthase [EC:2.5.1.78]; riboflavin synthase beta chain [EC:2.5.1.-]
K00793		0.1766	0.5213	0.2052	1.0383	1.2743	1.2075	0.4573	0.3824	0.8795	-2.4626	-1.1356	-0.0022	-0.8131	-0.2826	-0.3879	-1.0585	riboflavin synthase [EC:2.5.1.9]; riboflavin synthase alpha chain [EC:2.5.1.9]
K01662		0.3184	0.5174	0.2634	0.8367	1.0115	1.0524	0.7667	0.6511	0.768	-2.6307	-1.0968	0.1318	-0.8024	-0.3384	-0.4245	-1.0246	1-deoxy-D-xylulose-5-phosphate synthase [EC:2.2.1.7]
K03703		0.2787	0.5403	0.1612	0.9722	1.1626	1.2216	0.8802	0.5746	0.8373	-2.161	-1.2741	-0.1477	-0.9644	-0.4167	-0.5127	-1.1521	excinuclease ABC subunit C
K00800		0.1418	0.6398	-0.0215	0.9915	1.1646	1.3001	0.7609	0.5335	0.7436	-2.3737	-1.1844	-0.0826	-0.8723	-0.3094	-0.4019	-1.0302	3-phosphoshikimate 1-carboxyvinyltransferase [EC:2.5.1.19]
K01735		0.1652	0.6787	0.0032	1.0531	1.1869	1.2635	0.701	0.6044	0.672	-2.328	-1.1973	-0.0502	-0.8984	-0.3587	-0.4474	-1.0478	3-dehydroquinate synthase [EC:4.2.3.4]
K01649		0.6998	0.9213	0.6175	0.84	0.9432	0.8772	0.8103	0.6557	0.6076	-2.2668	-1.2255	-0.3265	-0.9644	-0.5228	-0.5872	-1.0793	2-isopropylmalate synthase [EC:2.3.3.13]
K00558		0.836	0.8905	0.7095	0.8685	0.8563	0.8357	0.8057	0.7358	0.6712	-1.9805	-1.3722	-0.4842	-1.115	-0.5757	-0.5679	-1.1138	DNA (cytosine-5-)-methyltransferase [EC:2.1.1.37]
K03284		0.7318	0.9594	0.6623	0.9131	1.0476	0.9284	0.5638	0.6963	0.7032	-1.7804	-1.3817	-0.1908	-1.1427	-0.7177	-0.78	-1.2127	metal ion transporter, MIT family
K00874		0.7043	0.9989	0.7777	0.8854	1.0489	0.8655	0.5777	0.5501	0.7898	-1.9731	-1.3077	-0.4722	-1.0686	-0.5974	-0.6662	-1.1131	2-dehydro-3-deoxygluconokinase [EC:2.7.1.45]
K12410		0.7883	0.8912	0.8045	0.8525	1.0272	0.8623	0.7218	0.594	0.8066	-1.7746	-1.3313	-0.4829	-1.1189	-0.6858	-0.7546	-1.2003	NAD-dependent deacetylase [EC:3.5.1.-]
K07567		0.7681	0.9386	0.7152	0.8553	0.9918	0.8587	0.3317	0.5146	0.7644	-2.429	-1.1063	-0.2457	-0.8622	-0.4702	-0.5508	-1.0742	TdcF protein
K01687		0.8389	0.9815	0.8114	0.8608	0.9257	0.7418	0.5255	0.6639	0.665	-2.2412	-1.1719	-0.319	-0.9492	-0.5885	-0.6497	-1.0952	dihydroxy-acid dehydratase [EC:4.2.1.9]
K00640		0.7467	0.9379	0.6514	0.8524	0.9829	0.8316	0.5544	0.6675	0.6613	-2.2419	-1.2442	-0.0965	-0.9755	-0.5484	-0.621	-1.1586	serine O-acetyltransferase [EC:2.3.1.30]
K07025		0.5479	0.7381	0.609	0.8583	1.0283	0.9226	0.6664	0.6061	0.8177	-2.3678	-1.3359	-0.1054	-0.7912	-0.7067	-0.6328	-0.8547	putative hydrolase of the HAD superfamily
K01840		0.6013	0.882	0.576	0.9134	1.0265	0.9925	0.67	0.586	0.7749	-2.1915	-1.1704	-0.2411	-0.9682	-0.666	-0.7236	-1.0618	phosphomannomutase [EC:5.4.2.8]
K00014		0.6092	0.8691	0.4945	0.9769	1.093	1.0231	0.6351	0.653	0.7094	-2.0012	-1.3183	-0.273	-1.0513	-0.5755	-0.6512	-1.1928	shikimate dehydrogenase [EC:1.1.1.25]; shikimate 5-dehydrogenase [EC:1.1.1.25]
K00788		0.6097	0.9871	0.5547	1.0559	1.3083	1.1144	0.1965	0.4027	0.8875	-1.4888	-1.4217	-0.4315	-1.1732	-0.6241	-0.7205	-1.257	thiamine-phosphate pyrophosphorylase [EC:2.5.1.3]
K01759		0.5238	0.906	0.4981	1.0407	1.1678	1.1335	0.5807	0.5277	0.8306	-1.7312	-1.2748	-0.3006	-1.0974	-0.7905	-0.85	-1.1643	lactoylglutathione lyase [EC:4.4.1.5]
K01740		0.6598	0.8776	0.618	0.8809	1.0277	0.988	0.7698	0.6659	0.8443	-1.7889	-1.2747	-0.3663	-1.1248	-0.8042	-0.8497	-1.1235	O-acetylhomoserine (thiol)-lyase [EC:2.5.1.49]
K00939		0.6189	0.7673	0.5878	0.9255	1.1163	1.0388	0.8044	0.5889	0.8427	-1.6425	-1.4109	-0.4033	-1.1673	-0.6622	-0.7419	-1.2626	adenylate kinase [EC:2.7.4.3]
K02437		0.5678	0.918	0.5153	1.0655	1.1925	1.032	0.3973	0.5203	0.7912	-0.1524	-1.7602	-0.6178	-1.0053	-1.5923	-1.1499	-0.7219	glycine cleavage system H protein
K03502		0.7232	0.7952	0.7357	0.8839	1.0844	0.9817	0.6207	0.5037	0.9728	-0.3664	-1.7	-0.9623	-0.9607	-1.4821	-1.0783	-0.7514	DNA polymerase V
K00077		0.4366	1.0744	0.3863	1.1346	1.4837	1.2321	0.0397	0.2241	0.8908	-0.7548	-1.5314	-0.5328	-1.3308	-0.7083	-0.8067	-1.2375	2-dehydropantoate 2-reductase [EC:1.1.1.169]
K11085		0.5641	0.9813	0.5601	1.0743	1.2258	1.1063	0.5262	0.4064	0.8201	-0.9191	-1.7704	-0.8054	-0.8126	-1.334	-0.9234	-0.6998	ATP-binding cassette, subfamily B, bacterial MsbA [EC:3.6.3.-]
K01495		0.5308	0.9024	0.4802	0.9445	1.122	1.0991	0.8332	0.4832	0.7981	-0.8022	-2.0335	-0.8083	-0.9928	-1.1714	-0.7	-0.6855	GTP cyclohydrolase I [EC:3.5.4.16]
K01695		0.6168	0.9222	0.5692	0.9324	1.0937	1.0293	0.7554	0.6031	0.7499	-1.1457	-1.9782	-0.6727	-0.9612	-1.1131	-0.6864	-0.7147	tryptophan synthase alpha chain [EC:4.2.1.20]
K01633		0.1425	0.8218	0.1253	1.1855	1.3662	1.3303	0.5333	0.4135	0.8468	-0.6452	-1.8642	-0.4524	-0.807	-1.4322	-0.9441	-0.6201	dihydroneopterin aldolase [EC:4.1.2.25]
K05520		0.2573	0.8429	0.1948	1.1884	1.3252	1.2545	0.4844	0.537	0.8053	-0.9162	-1.8487	-0.3181	-0.815	-1.3874	-0.9383	-0.6662	protease I [EC:3.2.-.-]
K08590		0.1807	0.8383	0.1512	1.1705	1.3428	1.3009	0.5458	0.4511	0.8573	-1.2027	-1.8176	-0.3551	-0.7132	-1.2893	-0.8434	-0.6173	carbon-nitrogen hydrolase family protein
K00950		0.1851	0.8017	0.1537	1.1374	1.303	1.277	0.5427	0.5439	0.8156	-1.1315	-1.8744	-0.0892	-0.7703	-1.3382	-0.8893	-0.6671	2-amino-4-hydroxy-6-hydroxymethyldihydropteridine pyrophosphokinase [EC:2.7.6.3]; 2-amino-4-hydroxy-6-hydroxymethyldihydropteridine diphosphokinase [EC:2.7.6.3]
K02429		0.2993	0.8572	0.3382	1.0401	1.2243	1.1973	0.6614	0.5241	0.9187	-1.2512	-1.6651	-0.1475	-0.9052	-1.2978	-0.9924	-0.8014	MFS transporter, FHS family, L-fucose permease
K03183		0.3706	0.7171	0.4244	1.0761	1.243	1.1629	0.6705	0.5381	0.9086	-0.9402	-1.8628	-0.4037	-0.8313	-1.3653	-0.9476	-0.7605	ubiquinone/menaquinone biosynthesis methyltransferase [EC:2.1.1.163 2.1.1.-]; ubiquinone/menaquinone biosynthesis methyltransferase [EC:2.1.1.-]
K03575		0.3592	0.7414	0.2794	0.9949	1.1376	1.2192	0.857	0.69	0.8636	-1.0245	-1.8415	-0.4664	-0.8618	-1.3396	-0.9208	-0.6879	A/G-specific adenine glycosylase [EC:3.2.2.-]
K03924		0.7634	0.9225	0.6443	0.9605	0.9758	0.8278	0.4275	0.7671	0.6141	-1.7289	-1.9365	-0.0002	-0.9656	-0.8913	-0.582	-0.7987	MoxR-like ATPase [EC:3.6.3.-]
K01081		0.6692	0.7461	0.7536	0.8928	1.097	0.9251	0.7233	0.525	0.9448	-1.5719	-1.7115	-0.4349	-0.765	-1.1884	-0.8506	-0.7545	5'-nucleotidase [EC:3.1.3.5]
K00297		0.7938	1.0019	0.7444	0.9555	1.043	0.8817	0.4789	0.6017	0.7538	-1.4842	-1.8482	-0.4849	-0.8967	-1.0455	-0.6958	-0.7993	methylenetetrahydrofolate reductase (NADPH) [EC:1.5.1.20]
K06872		0.5667	0.9374	0.5865	0.981	1.1282	1.066	0.5176	0.4607	0.8654	-1.5415	-1.9242	-0.5859	-0.8155	-0.9868	-0.5717	-0.6839	None
K01657		0.6051	0.9103	0.5604	0.9182	1.0737	0.9883	0.7506	0.6094	0.747	-1.608	-1.9143	-0.561	-0.8466	-0.9702	-0.5806	-0.6824	anthranilate synthase component I [EC:4.1.3.27]
K00031		0.6321	0.9009	0.5923	0.8928	1.0376	0.9904	0.7324	0.6355	0.8022	-1.5154	-1.9313	-0.5762	-0.8783	-1.0004	-0.6078	-0.7068	isocitrate dehydrogenase [EC:1.1.1.42]
K01696		0.6155	0.8977	0.5792	0.9079	1.0461	0.9949	0.7449	0.6487	0.7755	-1.549	-1.9129	-0.5785	-0.8703	-0.993	-0.6098	-0.697	tryptophan synthase beta chain [EC:4.2.1.20]
K12373		0.5426	0.8477	0.5485	0.9476	1.0418	1.0126	0.6835	0.6773	0.8265	-1.1366	-1.5978	0.1189	-1.1078	-1.3578	-1.1701	-0.8772	beta-hexosaminidase [EC:3.2.1.52]; hexosaminidase [EC:3.2.1.52]
K03561		0.4807	0.842	0.4148	1.0477	1.1087	1.0564	0.5892	0.735	0.7502	-1.278	-1.7164	0.1282	-0.9491	-1.2707	-1.0181	-0.9206	biopolymer transport protein ExbB
K01425		0.4155	0.7368	0.4479	1.0663	1.2015	1.1401	0.6838	0.5655	0.89	-1.2849	-1.8056	-0.3746	-0.7822	-1.2779	-0.8886	-0.7334	glutaminase [EC:3.5.1.2]
K03827		0.3858	0.7305	0.3858	1.0242	1.2374	1.1684	0.7265	0.4231	0.9447	-1.5575	-1.7635	-0.4101	-0.6758	-1.2025	-0.7912	-0.6257	putative acetyltransferase [EC:2.3.1.-]
K07107		0.5804	0.8617	0.5322	0.9382	1.0368	1.0311	0.749	0.6226	0.8023	-1.7495	-1.7194	-0.2893	-0.9066	-0.9854	-0.7218	-0.7824	acyl-CoA thioester hydrolase [EC:3.1.2.-]
K00024		0.4289	0.8352	0.4158	0.9997	1.1073	1.0959	0.668	0.5696	0.8363	-1.962	-1.5181	-0.1258	-0.7506	-1.0637	-0.8157	-0.7207	malate dehydrogenase [EC:1.1.1.37]
K07085		0.3577	0.8449	0.3959	1.0108	1.1602	1.146	0.6664	0.5482	0.8786	-1.6874	-1.5988	-0.0901	-0.8121	-1.1629	-0.8878	-0.7696	putative transport protein
K00946		0.4384	0.8564	0.43	1.0295	1.1419	1.1291	0.6851	0.5443	0.8621	-1.7452	-1.5727	-0.3019	-0.78	-1.1044	-0.8475	-0.765	thiamine-monophosphate kinase [EC:2.7.4.16]
K03327		0.4446	0.8422	0.4287	1.0171	1.1244	1.1153	0.6767	0.5782	0.8397	-1.7561	-1.5894	-0.17	-0.7953	-1.1206	-0.8644	-0.7713	multidrug resistance protein, MATE family
K07154		0.394	0.6989	0.3217	0.9454	1.015	1.0332	0.6001	0.6107	0.7189	-2.5411	-1.3968	0.0632	-0.5019	-0.8611	-0.5739	-0.5262	None
K00639		0.3263	0.7137	0.2663	0.9515	1.0107	1.0203	0.5488	0.4742	0.668	-2.7524	-1.4239	-0.1238	-0.4525	-0.5681	-0.2604	-0.3987	glycine C-acetyltransferase [EC:2.3.1.29]
K01918		0.3369	0.7186	0.2764	0.9291	1.0276	1.0077	0.5127	0.4686	0.6979	-2.7485	-1.4476	-0.149	-0.443	-0.5632	-0.2442	-0.38	pantoate--beta-alanine ligase [EC:6.3.2.1]
K01613		0.4723	0.6926	0.428	0.9123	1.0224	0.9639	0.6165	0.5106	0.7681	-2.5429	-1.5589	-0.2005	-0.5573	-0.677	-0.357	-0.4932	phosphatidylserine decarboxylase [EC:4.1.1.65]
K00998		0.4196	0.7797	0.2957	0.9669	1.0374	1.0291	0.4991	0.559	0.6888	-2.5467	-1.5573	-0.1316	-0.5468	-0.6677	-0.3462	-0.479	phosphatidylserine synthase [EC:2.7.8.8]
[truncated: 695 more rows]
